# Supplementary material for: “Bicycles May Use Full Lane” Signage Communicates U.S. Roadway Rules and Increases Perception of Safety
Source: PLoS One. 2015 Aug 28;10(8):e0136973. doi: 10.1371/journal.pone.0136973 (PMC4552809; doi:10.1371/journal.pone.0136973)
Supplement: S2 Data — (DAT) [file pone.0136973.s002.dat]

Treatment,Timestamp,BikeMoveRight2,MVWait2,Permitted2,Safe2,BikeMoveRight4,MVWait4,Permitted4,Safe4,CycleDistance,CycleDist1,CycleDist2,MVDistance,CommuteType,CommuteType1,CommuteType2,State,Gender,Education
1_None,8.6.2014 20:07:52,1_Agree,0_Disagree,1_Agree,1_Agree,1_Agree,1_Agree,1_Agree,1_Agree,More than 50 miles,100,>10,Less than 50 miles,Bicycle,Bicycle,Other,CA,Male,4-Year College
4_BMUFL,8.6.2014 17:49:41,1_Agree,0_Disagree,1_Agree,1_Agree,1_Agree,1_Agree,1_Agree,1_Agree,11 - 50 miles,50,>10,Less than 50 miles,"Personal motor vehicle (car, motorcycle, truck, etc.)","Personal motor vehicle (car, motorcycle, truck, etc.)",MotorVehicle,IA,Male,4-Year College
1_None,8.7.2014 0:38:15,1_Agree,0_Disagree,1_Agree,1_Agree,1_Agree,1_Agree,1_Agree,1_Agree,Less than 10 miles,10,<10,None,"Public transport (bus, school bus, train, etc.)","Public transport (bus, school bus, train, etc.)",Other,IL,Female,4-Year College
2_STR,8.8.2014 23:16:56,1_Agree,0_Disagree,1_Agree,1_Agree,1_Agree,1_Agree,1_Agree,1_Agree,Less than 10 miles,10,<10,51 - 200 Miles,"Personal motor vehicle (car, motorcycle, truck, etc.)","Personal motor vehicle (car, motorcycle, truck, etc.)",MotorVehicle,NC,Male,4-Year College
1_None,8.7.2014 5:22:37,1_Agree,1_Agree,1_Agree,1_Agree,1_Agree,1_Agree,1_Agree,1_Agree,None,0,<10,Less than 50 miles,"Public transport (bus, school bus, train, etc.)","Public transport (bus, school bus, train, etc.)",Other,AL,Male,Graduate Degree
2_STR,8.6.2014 19:58:20,1_Agree,1_Agree,1_Agree,1_Agree,1_Agree,1_Agree,1_Agree,1_Agree,More than 50 miles,100,>10,51 - 200 Miles,"Personal motor vehicle (car, motorcycle, truck, etc.)","Personal motor vehicle (car, motorcycle, truck, etc.)",MotorVehicle,AR,Male,Community College
4_BMUFL,8.10.2014 22:57:07,1_Agree,1_Agree,1_Agree,1_Agree,1_Agree,1_Agree,1_Agree,1_Agree,11 - 50 miles,50,>10,Less than 50 miles,Bicycle,Bicycle,Other,CA,Male,4-Year College
4_BMUFL,8.11.2014 14:58:18,1_Agree,1_Agree,1_Agree,1_Agree,1_Agree,1_Agree,1_Agree,1_Agree,More than 50 miles,100,>10,More than 200 Miles,"Personal motor vehicle (car, motorcycle, truck, etc.)","Personal motor vehicle (car, motorcycle, truck, etc.)",MotorVehicle,CA,Male,High School
4_BMUFL,8.11.2014 18:12:47,1_Agree,1_Agree,1_Agree,1_Agree,1_Agree,1_Agree,1_Agree,1_Agree,11 - 50 miles,50,>10,51 - 200 Miles,"Personal motor vehicle (car, motorcycle, truck, etc.)","Personal motor vehicle (car, motorcycle, truck, etc.)",MotorVehicle,CA,Male,Graduate Degree
4_BMUFL,8.11.2014 23:38:40,1_Agree,1_Agree,1_Agree,1_Agree,1_Agree,1_Agree,1_Agree,1_Agree,More than 50 miles,100,>10,51 - 200 Miles,I do not commute to work or school,I do not commute to work or school,Other,CA,Male,Community College
4_BMUFL,8.12.2014 0:37:53,1_Agree,1_Agree,1_Agree,1_Agree,1_Agree,1_Agree,1_Agree,1_Agree,11 - 50 miles,50,>10,51 - 200 Miles,"More than one type of transport (for example, bicycle and bus)","More than one type of transport (for example, bicycle and bus)",Other,CA,Male,4-Year College
4_BMUFL,8.12.2014 14:12:25,1_Agree,1_Agree,1_Agree,1_Agree,1_Agree,1_Agree,1_Agree,1_Agree,More than 50 miles,100,>10,51 - 200 Miles,"Personal motor vehicle (car, motorcycle, truck, etc.)","Personal motor vehicle (car, motorcycle, truck, etc.)",MotorVehicle,CA,Female,4-Year College
4_BMUFL,8.16.2014 17:55:28,1_Agree,1_Agree,1_Agree,1_Agree,1_Agree,1_Agree,1_Agree,1_Agree,More than 50 miles,100,>10,51 - 200 Miles,"Personal motor vehicle (car, motorcycle, truck, etc.)","Personal motor vehicle (car, motorcycle, truck, etc.)",MotorVehicle,CA,Male,Graduate Degree
4_BMUFL,8.6.2014 19:06:19,1_Agree,1_Agree,1_Agree,1_Agree,1_Agree,1_Agree,1_Agree,1_Agree,More than 50 miles,100,>10,51 - 200 Miles,Bicycle,Bicycle,Other,CA,Male,4-Year College
4_BMUFL,8.7.2014 19:52:29,1_Agree,1_Agree,1_Agree,1_Agree,1_Agree,1_Agree,1_Agree,1_Agree,More than 50 miles,100,>10,51 - 200 Miles,"Personal motor vehicle (car, motorcycle, truck, etc.)","Personal motor vehicle (car, motorcycle, truck, etc.)",MotorVehicle,CA,Male,4-Year College
4_BMUFL,8.7.2014 19:57:23,1_Agree,1_Agree,1_Agree,1_Agree,1_Agree,1_Agree,1_Agree,1_Agree,More than 50 miles,100,>10,51 - 200 Miles,"Personal motor vehicle (car, motorcycle, truck, etc.)","Personal motor vehicle (car, motorcycle, truck, etc.)",MotorVehicle,CA,Male,4-Year College
3_SLM,8.6.2014 17:13:36,1_Agree,1_Agree,1_Agree,1_Agree,1_Agree,1_Agree,1_Agree,1_Agree,More than 50 miles,100,>10,Less than 50 miles,Bicycle,Bicycle,Other,CA,Male,4-Year College
2_STR,8.15.2014 2:22:06,1_Agree,1_Agree,1_Agree,1_Agree,1_Agree,1_Agree,1_Agree,1_Agree,11 - 50 miles,50,>10,51 - 200 Miles,Bicycle,Bicycle,Other,CA,Male,4-Year College
2_STR,8.6.2014 16:56:12,1_Agree,1_Agree,1_Agree,1_Agree,1_Agree,1_Agree,1_Agree,1_Agree,11 - 50 miles,50,>10,51 - 200 Miles,Bicycle,Bicycle,Other,CA,Male,Graduate Degree
2_STR,8.7.2014 14:14:25,1_Agree,1_Agree,1_Agree,1_Agree,1_Agree,1_Agree,1_Agree,1_Agree,More than 50 miles,100,>10,51 - 200 Miles,"Personal motor vehicle (car, motorcycle, truck, etc.)","Personal motor vehicle (car, motorcycle, truck, etc.)",MotorVehicle,CA,Male,4-Year College
2_STR,8.7.2014 16:18:43,1_Agree,1_Agree,1_Agree,1_Agree,1_Agree,1_Agree,1_Agree,1_Agree,11 - 50 miles,50,>10,Less than 50 miles,Bicycle,Bicycle,Other,CA,Male,4-Year College
2_STR,8.8.2014 17:47:18,1_Agree,1_Agree,1_Agree,1_Agree,1_Agree,1_Agree,1_Agree,1_Agree,Less than 10 miles,10,<10,51 - 200 Miles,"Personal motor vehicle (car, motorcycle, truck, etc.)","Personal motor vehicle (car, motorcycle, truck, etc.)",MotorVehicle,CA,Male,4-Year College
1_None,8.29.2014 11:49:32,1_Agree,1_Agree,1_Agree,1_Agree,1_Agree,1_Agree,1_Agree,1_Agree,11 - 50 miles,50,>10,Less than 50 miles,"Personal motor vehicle (car, motorcycle, truck, etc.)","Personal motor vehicle (car, motorcycle, truck, etc.)",MotorVehicle,CA,Female,Graduate Degree
3_SLM,8.11.2014 16:49:49,0_Disagree,1_Agree,1_Agree,1_Agree,1_Agree,1_Agree,1_Agree,1_Agree,11 - 50 miles,50,>10,Less than 50 miles,Bicycle,Bicycle,Other,CA,Female,Graduate Degree
3_SLM,8.9.2014 18:31:41,1_Agree,1_Agree,1_Agree,1_Agree,1_Agree,1_Agree,1_Agree,1_Agree,More than 50 miles,100,>10,More than 200 Miles,"Personal motor vehicle (car, motorcycle, truck, etc.)","Personal motor vehicle (car, motorcycle, truck, etc.)",MotorVehicle,CO,Male,4-Year College
4_BMUFL,9.5.2014 19:09:08,1_Agree,1_Agree,1_Agree,1_Agree,1_Agree,1_Agree,1_Agree,1_Agree,11 - 50 miles,50,>10,Less than 50 miles,Walk,Walk,Other,DC,Male,4-Year College
1_None,8.11.2014 9:06:19,1_Agree,1_Agree,1_Agree,1_Agree,1_Agree,1_Agree,1_Agree,1_Agree,11 - 50 miles,50,>10,None,"Public transport (bus, school bus, train, etc.)","Public transport (bus, school bus, train, etc.)",Other,DC,Male,4-Year College
1_None,8.13.2014 11:08:11,1_Agree,1_Agree,1_Agree,1_Agree,1_Agree,1_Agree,1_Agree,1_Agree,11 - 50 miles,50,>10,Less than 50 miles,Bicycle,Bicycle,Other,DE,Male,Graduate Degree
2_STR,8.6.2014 20:59:40,1_Agree,1_Agree,1_Agree,1_Agree,1_Agree,1_Agree,1_Agree,1_Agree,More than 50 miles,100,>10,More than 200 Miles,"Personal motor vehicle (car, motorcycle, truck, etc.)","Personal motor vehicle (car, motorcycle, truck, etc.)",MotorVehicle,GA,Male,4-Year College
2_STR,8.7.2014 10:00:06,1_Agree,1_Agree,1_Agree,1_Agree,1_Agree,1_Agree,1_Agree,1_Agree,11 - 50 miles,50,>10,None,Bicycle,Bicycle,Other,GA,Male,4-Year College
2_STR,8.7.2014 21:42:57,1_Agree,1_Agree,1_Agree,1_Agree,1_Agree,1_Agree,1_Agree,1_Agree,More than 50 miles,100,>10,51 - 200 Miles,Bicycle,Bicycle,Other,GA,Male,Community College
1_None,8.8.2014 16:43:32,1_Agree,1_Agree,1_Agree,1_Agree,1_Agree,1_Agree,1_Agree,1_Agree,11 - 50 miles,50,>10,Less than 50 miles,"More than one type of transport (for example, bicycle and bus)","More than one type of transport (for example, bicycle and bus)",Other,GA,Male,Graduate Degree
4_BMUFL,8.9.2014 9:07:19,0_Disagree,1_Agree,1_Agree,1_Agree,1_Agree,1_Agree,1_Agree,1_Agree,More than 50 miles,100,>10,None,Bicycle,Bicycle,Other,GA,Male,Community College
1_None,8.7.2014 10:15:11,0_Disagree,1_Agree,1_Agree,1_Agree,1_Agree,1_Agree,1_Agree,1_Agree,11 - 50 miles,50,>10,Less than 50 miles,"Personal motor vehicle (car, motorcycle, truck, etc.)","Personal motor vehicle (car, motorcycle, truck, etc.)",MotorVehicle,GA,Male,Graduate Degree
4_BMUFL,8.27.2014 19:10:08,1_Agree,1_Agree,1_Agree,1_Agree,1_Agree,1_Agree,1_Agree,1_Agree,More than 50 miles,100,>10,Less than 50 miles,Bicycle,Bicycle,Other,IL,Male,High School
2_STR,8.20.2014 12:06:02,1_Agree,1_Agree,1_Agree,1_Agree,1_Agree,1_Agree,1_Agree,1_Agree,None,0,<10,Less than 50 miles,I do not commute to work or school,I do not commute to work or school,Other,IL,Female,4-Year College
1_None,8.10.2014 21:02:05,1_Agree,1_Agree,1_Agree,1_Agree,1_Agree,1_Agree,1_Agree,1_Agree,More than 50 miles,100,>10,51 - 200 Miles,"Personal motor vehicle (car, motorcycle, truck, etc.)","Personal motor vehicle (car, motorcycle, truck, etc.)",MotorVehicle,IL,Male,4-Year College
1_None,8.6.2014 21:37:38,1_Agree,1_Agree,1_Agree,1_Agree,1_Agree,1_Agree,1_Agree,1_Agree,11 - 50 miles,50,>10,Less than 50 miles,Bicycle,Bicycle,Other,IL,Male,4-Year College
1_None,8.7.2014 15:58:24,1_Agree,1_Agree,1_Agree,1_Agree,1_Agree,1_Agree,1_Agree,1_Agree,More than 50 miles,100,>10,Less than 50 miles,Bicycle,Bicycle,Other,IL,Male,4-Year College
3_SLM,8.28.2014 14:52:50,1_Agree,1_Agree,1_Agree,1_Agree,1_Agree,1_Agree,1_Agree,1_Agree,None,0,<10,Less than 50 miles,"More than one type of transport (for example, bicycle and bus)","More than one type of transport (for example, bicycle and bus)",Other,LA,Female,Graduate Degree
3_SLM,8.28.2014 15:33:47,1_Agree,1_Agree,1_Agree,1_Agree,1_Agree,1_Agree,1_Agree,1_Agree,Less than 10 miles,10,<10,Less than 50 miles,"Personal motor vehicle (car, motorcycle, truck, etc.)","Personal motor vehicle (car, motorcycle, truck, etc.)",MotorVehicle,LA,Female,Graduate Degree
4_BMUFL,8.6.2014 20:45:31,1_Agree,1_Agree,1_Agree,1_Agree,1_Agree,1_Agree,1_Agree,1_Agree,11 - 50 miles,50,>10,More than 200 Miles,"Personal motor vehicle (car, motorcycle, truck, etc.)","Personal motor vehicle (car, motorcycle, truck, etc.)",MotorVehicle,MA,Male,Graduate Degree
1_None,8.7.2014 0:04:28,1_Agree,1_Agree,1_Agree,1_Agree,1_Agree,1_Agree,1_Agree,1_Agree,More than 50 miles,100,>10,51 - 200 Miles,bicycle OR car,Varies by day,Other,MA,Male,4-Year College
1_None,8.6.2014 16:47:05,1_Agree,1_Agree,1_Agree,1_Agree,1_Agree,1_Agree,1_Agree,1_Agree,11 - 50 miles,50,>10,More than 200 Miles,"Personal motor vehicle (car, motorcycle, truck, etc.)","Personal motor vehicle (car, motorcycle, truck, etc.)",MotorVehicle,ME,Male,Community College
4_BMUFL,8.7.2014 11:47:41,1_Agree,1_Agree,1_Agree,1_Agree,1_Agree,1_Agree,1_Agree,1_Agree,11 - 50 miles,50,>10,51 - 200 Miles,"Personal motor vehicle (car, motorcycle, truck, etc.)","Personal motor vehicle (car, motorcycle, truck, etc.)",MotorVehicle,MI,Male,Graduate Degree
4_BMUFL,8.6.2014 17:00:46,1_Agree,1_Agree,1_Agree,1_Agree,1_Agree,1_Agree,1_Agree,1_Agree,More than 50 miles,100,>10,Less than 50 miles,Bicycle,Bicycle,Other,MN,Male,4-Year College
3_SLM,8.8.2014 17:47:12,1_Agree,1_Agree,1_Agree,1_Agree,1_Agree,1_Agree,1_Agree,1_Agree,11 - 50 miles,50,>10,Less than 50 miles,Bicycle,Bicycle,Other,MN,Male,4-Year College
1_None,8.10.2014 19:30:44,1_Agree,1_Agree,1_Agree,1_Agree,1_Agree,1_Agree,1_Agree,1_Agree,More than 50 miles,100,>10,51 - 200 Miles,"Personal motor vehicle (car, motorcycle, truck, etc.)","Personal motor vehicle (car, motorcycle, truck, etc.)",MotorVehicle,MN,Male,4-Year College
1_None,8.28.2014 14:19:23,1_Agree,1_Agree,1_Agree,1_Agree,1_Agree,1_Agree,1_Agree,1_Agree,More than 50 miles,100,>10,51 - 200 Miles,Bicycle,Bicycle,Other,MN,Male,Graduate Degree
1_None,8.7.2014 12:58:05,1_Agree,1_Agree,1_Agree,1_Agree,1_Agree,1_Agree,1_Agree,1_Agree,More than 50 miles,100,>10,Less than 50 miles,Bicycle,Bicycle,Other,MN,Male,High School
3_SLM,8.7.2014 10:39:59,1_Agree,1_Agree,1_Agree,1_Agree,1_Agree,1_Agree,1_Agree,1_Agree,11 - 50 miles,50,>10,Less than 50 miles,Bicycle,Bicycle,Other,MT,Male,Graduate Degree
4_BMUFL,7.16.2014 18:13:32,1_Agree,1_Agree,1_Agree,1_Agree,1_Agree,1_Agree,1_Agree,1_Agree,More than 50 miles,100,>10,Less than 50 miles,I do not commute to work or school,I do not commute to work or school,Other,NC,Male,Graduate Degree
4_BMUFL,7.21.2014 21:26:01,1_Agree,1_Agree,1_Agree,1_Agree,1_Agree,1_Agree,1_Agree,1_Agree,More than 50 miles,100,>10,More than 200 Miles,"Personal motor vehicle (car, motorcycle, truck, etc.)","Personal motor vehicle (car, motorcycle, truck, etc.)",MotorVehicle,NC,Male,4-Year College
4_BMUFL,8.29.2014 8:26:58,1_Agree,1_Agree,1_Agree,1_Agree,1_Agree,1_Agree,1_Agree,1_Agree,Less than 10 miles,10,<10,Less than 50 miles,"Personal motor vehicle (car, motorcycle, truck, etc.)","Personal motor vehicle (car, motorcycle, truck, etc.)",MotorVehicle,NC,Female,Graduate Degree
3_SLM,8.11.2014 20:56:11,1_Agree,1_Agree,1_Agree,1_Agree,1_Agree,1_Agree,1_Agree,1_Agree,More than 50 miles,100,>10,51 - 200 Miles,I do not commute to work or school,I do not commute to work or school,Other,NC,Male,Graduate Degree
3_SLM,8.20.2014 10:12:01,1_Agree,1_Agree,1_Agree,1_Agree,1_Agree,1_Agree,1_Agree,1_Agree,11 - 50 miles,50,>10,51 - 200 Miles,I do not commute to work or school,I do not commute to work or school,Other,NC,Male,4-Year College
3_SLM,8.20.2014 14:33:54,1_Agree,1_Agree,1_Agree,1_Agree,1_Agree,1_Agree,1_Agree,1_Agree,11 - 50 miles,50,>10,51 - 200 Miles,"Personal motor vehicle (car, motorcycle, truck, etc.)","Personal motor vehicle (car, motorcycle, truck, etc.)",MotorVehicle,NC,Male,4-Year College
3_SLM,8.6.2014 18:03:10,1_Agree,1_Agree,1_Agree,1_Agree,1_Agree,1_Agree,1_Agree,1_Agree,11 - 50 miles,50,>10,Less than 50 miles,"Personal motor vehicle (car, motorcycle, truck, etc.)","Personal motor vehicle (car, motorcycle, truck, etc.)",MotorVehicle,NC,Male,Community College
3_SLM,8.7.2014 22:03:54,1_Agree,1_Agree,1_Agree,1_Agree,1_Agree,1_Agree,1_Agree,1_Agree,More than 50 miles,100,>10,Less than 50 miles,retirec,I do not commute to work or school,Other,NC,Male,4-Year College
3_SLM,8.8.2014 8:18:54,1_Agree,1_Agree,1_Agree,1_Agree,1_Agree,1_Agree,1_Agree,1_Agree,More than 50 miles,100,>10,Less than 50 miles,I do not commute to work or school,I do not commute to work or school,Other,NC,Male,Graduate Degree
2_STR,7.14.2014 21:13:45,1_Agree,1_Agree,1_Agree,1_Agree,1_Agree,1_Agree,1_Agree,1_Agree,More than 50 miles,100,>10,Less than 50 miles,"Personal motor vehicle (car, motorcycle, truck, etc.)","Personal motor vehicle (car, motorcycle, truck, etc.)",MotorVehicle,NC,Male,Graduate Degree
2_STR,7.14.2014 21:21:53,1_Agree,1_Agree,1_Agree,1_Agree,1_Agree,1_Agree,1_Agree,1_Agree,More than 50 miles,100,>10,51 - 200 Miles,Bicycle,Bicycle,Other,NC,Male,Graduate Degree
2_STR,7.17.2014 16:15:21,1_Agree,1_Agree,1_Agree,1_Agree,1_Agree,1_Agree,1_Agree,1_Agree,Less than 10 miles,10,<10,51 - 200 Miles,I do not commute to work or school,I do not commute to work or school,Other,NC,Male,4-Year College
2_STR,8.7.2014 13:30:49,1_Agree,1_Agree,1_Agree,1_Agree,1_Agree,1_Agree,1_Agree,1_Agree,More than 50 miles,100,>10,Less than 50 miles,Bicycle,Bicycle,Other,NC,Male,4-Year College
2_STR,8.7.2014 19:31:48,1_Agree,1_Agree,1_Agree,1_Agree,1_Agree,1_Agree,1_Agree,1_Agree,Less than 10 miles,10,<10,Less than 50 miles,"Personal motor vehicle (car, motorcycle, truck, etc.)","Personal motor vehicle (car, motorcycle, truck, etc.)",MotorVehicle,NC,Female,4-Year College
2_STR,8.7.2014 21:11:58,1_Agree,1_Agree,1_Agree,1_Agree,1_Agree,1_Agree,1_Agree,1_Agree,More than 50 miles,100,>10,51 - 200 Miles,"Personal motor vehicle (car, motorcycle, truck, etc.)","Personal motor vehicle (car, motorcycle, truck, etc.)",MotorVehicle,NC,Male,4-Year College
1_None,7.14.2014 20:42:24,1_Agree,1_Agree,1_Agree,1_Agree,1_Agree,1_Agree,1_Agree,1_Agree,More than 50 miles,100,>10,Less than 50 miles,"Personal motor vehicle (car, motorcycle, truck, etc.)","Personal motor vehicle (car, motorcycle, truck, etc.)",MotorVehicle,NC,Male,Graduate Degree
1_None,7.15.2014 15:03:14,1_Agree,1_Agree,1_Agree,1_Agree,1_Agree,1_Agree,1_Agree,1_Agree,11 - 50 miles,50,>10,51 - 200 Miles,"Personal motor vehicle (car, motorcycle, truck, etc.)","Personal motor vehicle (car, motorcycle, truck, etc.)",MotorVehicle,NC,Male,Graduate Degree
1_None,7.15.2014 9:16:18,1_Agree,1_Agree,1_Agree,1_Agree,1_Agree,1_Agree,1_Agree,1_Agree,Less than 10 miles,10,<10,More than 200 Miles,"Personal motor vehicle (car, motorcycle, truck, etc.)","Personal motor vehicle (car, motorcycle, truck, etc.)",MotorVehicle,NC,Male,Graduate Degree
1_None,7.17.2014 16:10:15,1_Agree,1_Agree,1_Agree,1_Agree,1_Agree,1_Agree,1_Agree,1_Agree,11 - 50 miles,50,>10,None,Bicycle,Bicycle,Other,NC,Male,Graduate Degree
1_None,7.18.2014 11:38:19,1_Agree,1_Agree,1_Agree,1_Agree,1_Agree,1_Agree,1_Agree,1_Agree,Less than 10 miles,10,<10,More than 200 Miles,"Personal motor vehicle (car, motorcycle, truck, etc.)","Personal motor vehicle (car, motorcycle, truck, etc.)",MotorVehicle,NC,Male,Graduate Degree
1_None,7.22.2014 9:31:17,1_Agree,1_Agree,1_Agree,1_Agree,1_Agree,1_Agree,1_Agree,1_Agree,11 - 50 miles,50,>10,Less than 50 miles,"Personal motor vehicle (car, motorcycle, truck, etc.)","Personal motor vehicle (car, motorcycle, truck, etc.)",MotorVehicle,NC,Female,4-Year College
1_None,8.18.2014 22:20:51,1_Agree,1_Agree,1_Agree,1_Agree,1_Agree,1_Agree,1_Agree,1_Agree,Less than 10 miles,10,<10,Less than 50 miles,"Personal motor vehicle (car, motorcycle, truck, etc.)","Personal motor vehicle (car, motorcycle, truck, etc.)",MotorVehicle,NC,Female,Graduate Degree
1_None,8.7.2014 17:06:27,1_Agree,1_Agree,1_Agree,1_Agree,1_Agree,1_Agree,1_Agree,1_Agree,More than 50 miles,100,>10,Less than 50 miles,Bicycle,Bicycle,Other,NC,Male,4-Year College
1_None,8.7.2014 22:40:06,1_Agree,1_Agree,1_Agree,1_Agree,1_Agree,1_Agree,1_Agree,1_Agree,More than 50 miles,100,>10,51 - 200 Miles,"Personal motor vehicle (car, motorcycle, truck, etc.)","Personal motor vehicle (car, motorcycle, truck, etc.)",MotorVehicle,NC,Male,4-Year College
1_None,8.8.2014 15:17:09,1_Agree,1_Agree,1_Agree,1_Agree,1_Agree,1_Agree,1_Agree,1_Agree,11 - 50 miles,50,>10,51 - 200 Miles,"Personal motor vehicle (car, motorcycle, truck, etc.)","Personal motor vehicle (car, motorcycle, truck, etc.)",MotorVehicle,NC,Male,4-Year College
2_STR,8.20.2014 21:22:27,0_Disagree,1_Agree,1_Agree,1_Agree,1_Agree,1_Agree,1_Agree,1_Agree,More than 50 miles,100,>10,51 - 200 Miles,"Personal motor vehicle (car, motorcycle, truck, etc.)","Personal motor vehicle (car, motorcycle, truck, etc.)",MotorVehicle,NC,Male,4-Year College
1_None,8.7.2014 13:57:38,0_Disagree,1_Agree,1_Agree,1_Agree,1_Agree,1_Agree,1_Agree,1_Agree,More than 50 miles,100,>10,None,Bicycle,Bicycle,Other,NJ,Male,4-Year College
2_STR,8.11.2014 12:11:23,1_Agree,1_Agree,1_Agree,1_Agree,1_Agree,1_Agree,1_Agree,1_Agree,More than 50 miles,100,>10,51 - 200 Miles,"Public transport (bus, school bus, train, etc.)","Public transport (bus, school bus, train, etc.)",Other,NM,Male,Graduate Degree
4_BMUFL,8.7.2014 3:11:15,1_Agree,1_Agree,1_Agree,1_Agree,1_Agree,1_Agree,1_Agree,1_Agree,Less than 10 miles,10,<10,None,I do not commute to work or school,I do not commute to work or school,Other,NY,Female,Graduate Degree
2_STR,8.10.2014 21:16:33,1_Agree,1_Agree,1_Agree,1_Agree,1_Agree,1_Agree,1_Agree,1_Agree,More than 50 miles,100,>10,None,Bicycle,Bicycle,Other,NY,Male,4-Year College
2_STR,8.7.2014 11:20:09,1_Agree,1_Agree,1_Agree,1_Agree,1_Agree,1_Agree,1_Agree,1_Agree,11 - 50 miles,50,>10,Less than 50 miles,Bicycle,Bicycle,Other,NY,Male,Graduate Degree
3_SLM,8.9.2014 1:15:40,0_Disagree,1_Agree,1_Agree,1_Agree,1_Agree,1_Agree,1_Agree,1_Agree,11 - 50 miles,50,>10,51 - 200 Miles,"Personal motor vehicle (car, motorcycle, truck, etc.)","Personal motor vehicle (car, motorcycle, truck, etc.)",MotorVehicle,NY,Male,Community College
2_STR,8.6.2014 20:12:11,0_Disagree,1_Agree,1_Agree,1_Agree,1_Agree,1_Agree,1_Agree,1_Agree,11 - 50 miles,50,>10,Less than 50 miles,"More than one type of transport (for example, bicycle and bus)","More than one type of transport (for example, bicycle and bus)",Other,NY,Male,Community College
3_SLM,8.6.2014 23:53:55,1_Agree,1_Agree,1_Agree,1_Agree,1_Agree,1_Agree,1_Agree,1_Agree,11 - 50 miles,50,>10,51 - 200 Miles,"Personal motor vehicle (car, motorcycle, truck, etc.)","Personal motor vehicle (car, motorcycle, truck, etc.)",MotorVehicle,OH,Male,Graduate Degree
2_STR,8.7.2014 1:40:05,1_Agree,1_Agree,1_Agree,1_Agree,1_Agree,1_Agree,1_Agree,1_Agree,More than 50 miles,100,>10,51 - 200 Miles,"Personal motor vehicle (car, motorcycle, truck, etc.)","Personal motor vehicle (car, motorcycle, truck, etc.)",MotorVehicle,OH,Male,Graduate Degree
1_None,8.12.2014 8:43:43,1_Agree,1_Agree,1_Agree,1_Agree,1_Agree,1_Agree,1_Agree,1_Agree,More than 50 miles,100,>10,None,Bicycle,Bicycle,Other,OH,Male,4-Year College
1_None,8.15.2014 5:41:21,1_Agree,1_Agree,1_Agree,1_Agree,1_Agree,1_Agree,1_Agree,1_Agree,11 - 50 miles,50,>10,None,Bicycle,Bicycle,Other,OH,Male,High School
4_BMUFL,8.13.2014 21:48:29,1_Agree,1_Agree,1_Agree,1_Agree,1_Agree,1_Agree,1_Agree,1_Agree,More than 50 miles,100,>10,51 - 200 Miles,"Personal motor vehicle (car, motorcycle, truck, etc.)","Personal motor vehicle (car, motorcycle, truck, etc.)",MotorVehicle,OK,Male,Graduate Degree
4_BMUFL,8.7.2014 19:35:30,1_Agree,1_Agree,1_Agree,1_Agree,1_Agree,1_Agree,1_Agree,1_Agree,More than 50 miles,100,>10,Less than 50 miles,Bicycle,Bicycle,Other,OK,Male,Graduate Degree
2_STR,8.9.2014 14:24:42,1_Agree,1_Agree,1_Agree,1_Agree,1_Agree,1_Agree,1_Agree,1_Agree,More than 50 miles,100,>10,None,Bicycle,Bicycle,Other,OR,Male,High School
4_BMUFL,8.6.2014 18:09:35,0_Disagree,1_Agree,1_Agree,1_Agree,1_Agree,1_Agree,1_Agree,1_Agree,11 - 50 miles,50,>10,Less than 50 miles,"More than one type of transport (for example, bicycle and bus)","More than one type of transport (for example, bicycle and bus)",Other,OR,Male,Graduate Degree
4_BMUFL,8.13.2014 19:30:54,1_Agree,1_Agree,1_Agree,1_Agree,1_Agree,1_Agree,1_Agree,1_Agree,More than 50 miles,100,>10,None,Bicycle,Bicycle,Other,PA,Male,Community College
4_BMUFL,8.6.2014 18:20:09,1_Agree,1_Agree,1_Agree,1_Agree,1_Agree,1_Agree,1_Agree,1_Agree,11 - 50 miles,50,>10,51 - 200 Miles,I do not commute to work or school,I do not commute to work or school,Other,PA,Female,Graduate Degree
4_BMUFL,8.7.2014 11:30:42,1_Agree,1_Agree,1_Agree,1_Agree,1_Agree,1_Agree,1_Agree,1_Agree,More than 50 miles,100,>10,None,I do not commute to work or school,I do not commute to work or school,Other,PA,Male,4-Year College
3_SLM,8.6.2014 16:55:22,1_Agree,1_Agree,1_Agree,1_Agree,1_Agree,1_Agree,1_Agree,1_Agree,11 - 50 miles,50,>10,None,Bicycle,Bicycle,Other,PA,Male,4-Year College
3_SLM,8.7.2014 9:46:50,1_Agree,1_Agree,1_Agree,1_Agree,1_Agree,1_Agree,1_Agree,1_Agree,More than 50 miles,100,>10,None,Bicycle,Bicycle,Other,PA,Male,Graduate Degree
2_STR,8.8.2014 20:59:56,1_Agree,1_Agree,1_Agree,1_Agree,1_Agree,1_Agree,1_Agree,1_Agree,11 - 50 miles,50,>10,51 - 200 Miles,I do not commute to work or school,I do not commute to work or school,Other,PA,Male,Graduate Degree
1_None,8.7.2014 9:11:44,1_Agree,1_Agree,1_Agree,1_Agree,1_Agree,1_Agree,1_Agree,1_Agree,More than 50 miles,100,>10,Less than 50 miles,Bicycle,Bicycle,Other,PA,Male,4-Year College
1_None,8.7.2014 9:44:44,1_Agree,1_Agree,1_Agree,1_Agree,1_Agree,1_Agree,1_Agree,1_Agree,11 - 50 miles,50,>10,Less than 50 miles,Bicycle,Bicycle,Other,PA,Male,4-Year College
2_STR,8.7.2014 22:13:13,0_Disagree,1_Agree,1_Agree,1_Agree,1_Agree,1_Agree,1_Agree,1_Agree,11 - 50 miles,50,>10,None,Bicycle,Bicycle,Other,PA,Male,4-Year College
4_BMUFL,8.12.2014 12:21:00,1_Agree,1_Agree,1_Agree,1_Agree,1_Agree,1_Agree,1_Agree,1_Agree,More than 50 miles,100,>10,Less than 50 miles,Bicycle,Bicycle,Other,TX,Male,Graduate Degree
3_SLM,8.8.2014 14:17:11,1_Agree,1_Agree,1_Agree,1_Agree,1_Agree,1_Agree,1_Agree,1_Agree,11 - 50 miles,50,>10,51 - 200 Miles,"Personal motor vehicle (car, motorcycle, truck, etc.)","Personal motor vehicle (car, motorcycle, truck, etc.)",MotorVehicle,TX,Male,4-Year College
3_SLM,7.14.2014 17:27:33,1_Agree,1_Agree,1_Agree,1_Agree,1_Agree,1_Agree,1_Agree,1_Agree,11 - 50 miles,50,>10,Less than 50 miles,Walk,Walk,Other,UT,Male,Graduate Degree
1_None,8.6.2014 17:02:44,1_Agree,1_Agree,1_Agree,1_Agree,1_Agree,1_Agree,1_Agree,1_Agree,11 - 50 miles,50,>10,Less than 50 miles,"More than one type of transport (for example, bicycle and bus)","More than one type of transport (for example, bicycle and bus)",Other,UT,Male,4-Year College
4_BMUFL,8.6.2014 17:08:19,1_Agree,1_Agree,1_Agree,1_Agree,1_Agree,1_Agree,1_Agree,1_Agree,11 - 50 miles,50,>10,51 - 200 Miles,"Car or train, depending on the day",Varies by day,Other,VA,Female,Graduate Degree
1_None,8.8.2014 9:11:04,1_Agree,1_Agree,1_Agree,1_Agree,1_Agree,1_Agree,1_Agree,1_Agree,11 - 50 miles,50,>10,Less than 50 miles,Walk,Walk,Other,VA,Male,4-Year College
3_SLM,8.13.2014 18:03:57,0_Disagree,1_Agree,1_Agree,1_Agree,1_Agree,1_Agree,1_Agree,1_Agree,More than 50 miles,100,>10,Less than 50 miles,Bicycle,Bicycle,Other,VA,Male,4-Year College
4_BMUFL,8.22.2014 20:29:16,1_Agree,1_Agree,1_Agree,1_Agree,1_Agree,1_Agree,1_Agree,1_Agree,11 - 50 miles,50,>10,51 - 200 Miles,"More than one type of transport (for example, bicycle and bus)","More than one type of transport (for example, bicycle and bus)",Other,WA,Male,High School
3_SLM,8.7.2014 15:26:30,1_Agree,1_Agree,1_Agree,1_Agree,1_Agree,1_Agree,1_Agree,1_Agree,11 - 50 miles,50,>10,None,Bicycle,Bicycle,Other,WA,Male,4-Year College
4_BMUFL,8.20.2014 15:25:39,1_Agree,1_Agree,1_Agree,1_Agree,1_Agree,1_Agree,1_Agree,1_Agree,More than 50 miles,100,>10,Less than 50 miles,"Personal motor vehicle (car, motorcycle, truck, etc.)","Personal motor vehicle (car, motorcycle, truck, etc.)",MotorVehicle,WI,Male,4-Year College
3_SLM,8.10.2014 17:55:55,1_Agree,1_Agree,0_Disagree,1_Agree,1_Agree,1_Agree,1_Agree,1_Agree,11 - 50 miles,50,>10,51 - 200 Miles,"Personal motor vehicle (car, motorcycle, truck, etc.)","Personal motor vehicle (car, motorcycle, truck, etc.)",MotorVehicle,CO,Male,High School
2_STR,8.6.2014 21:33:26,1_Agree,1_Agree,0_Disagree,1_Agree,1_Agree,1_Agree,1_Agree,1_Agree,11 - 50 miles,50,>10,51 - 200 Miles,"Personal motor vehicle (car, motorcycle, truck, etc.)","Personal motor vehicle (car, motorcycle, truck, etc.)",MotorVehicle,MI,Male,Graduate Degree
4_BMUFL,8.28.2014 15:11:54,1_Agree,1_Agree,0_Disagree,1_Agree,1_Agree,1_Agree,1_Agree,1_Agree,Less than 10 miles,10,<10,Less than 50 miles,"Personal motor vehicle (car, motorcycle, truck, etc.)","Personal motor vehicle (car, motorcycle, truck, etc.)",MotorVehicle,NC,Male,Graduate Degree
2_STR,8.1.2014 15:57:44,1_Agree,1_Agree,0_Disagree,1_Agree,1_Agree,1_Agree,1_Agree,1_Agree,11 - 50 miles,50,>10,51 - 200 Miles,Bicycle,Bicycle,Other,UT,Male,4-Year College
3_SLM,8.6.2014 16:54:28,1_Agree,0_Disagree,1_Agree,0_Disagree,1_Agree,1_Agree,1_Agree,1_Agree,More than 50 miles,100,>10,Less than 50 miles,Bicycle,Bicycle,Other,CA,Male,4-Year College
3_SLM,8.9.2014 11:12:14,1_Agree,1_Agree,1_Agree,0_Disagree,1_Agree,1_Agree,1_Agree,1_Agree,11 - 50 miles,50,>10,51 - 200 Miles,"Personal motor vehicle (car, motorcycle, truck, etc.)","Personal motor vehicle (car, motorcycle, truck, etc.)",MotorVehicle,AK,Male,4-Year College
2_STR,8.6.2014 17:01:54,1_Agree,1_Agree,1_Agree,0_Disagree,1_Agree,1_Agree,1_Agree,1_Agree,11 - 50 miles,50,>10,Less than 50 miles,I do not commute to work or school,I do not commute to work or school,Other,IL,Male,4-Year College
1_None,9.9.2014 19:01:53,1_Agree,1_Agree,1_Agree,0_Disagree,1_Agree,1_Agree,1_Agree,1_Agree,11 - 50 miles,50,>10,Less than 50 miles,Bicycle,Bicycle,Other,MI,Male,4-Year College
3_SLM,8.7.2014 21:21:41,1_Agree,1_Agree,1_Agree,0_Disagree,1_Agree,1_Agree,1_Agree,1_Agree,11 - 50 miles,50,>10,Less than 50 miles,I do not commute to work or school,I do not commute to work or school,Other,MS,Male,High School
4_BMUFL,8.7.2014 11:57:05,1_Agree,1_Agree,1_Agree,0_Disagree,1_Agree,1_Agree,1_Agree,1_Agree,11 - 50 miles,50,>10,Less than 50 miles,Bicycle,Bicycle,Other,NC,Male,4-Year College
3_SLM,8.7.2014 17:48:16,1_Agree,1_Agree,1_Agree,0_Disagree,1_Agree,1_Agree,1_Agree,1_Agree,11 - 50 miles,50,>10,51 - 200 Miles,"Personal motor vehicle (car, motorcycle, truck, etc.)","Personal motor vehicle (car, motorcycle, truck, etc.)",MotorVehicle,NC,Male,4-Year College
3_SLM,8.7.2014 19:48:39,1_Agree,1_Agree,1_Agree,0_Disagree,1_Agree,1_Agree,1_Agree,1_Agree,None,0,<10,51 - 200 Miles,"Personal motor vehicle (car, motorcycle, truck, etc.)","Personal motor vehicle (car, motorcycle, truck, etc.)",MotorVehicle,NC,Female,Graduate Degree
2_STR,8.8.2014 9:39:26,1_Agree,1_Agree,1_Agree,0_Disagree,1_Agree,1_Agree,1_Agree,1_Agree,11 - 50 miles,50,>10,51 - 200 Miles,"Personal motor vehicle (car, motorcycle, truck, etc.)","Personal motor vehicle (car, motorcycle, truck, etc.)",MotorVehicle,NC,Male,Graduate Degree
1_None,8.7.2014 17:43:31,1_Agree,1_Agree,1_Agree,0_Disagree,1_Agree,1_Agree,1_Agree,1_Agree,11 - 50 miles,50,>10,Less than 50 miles,Bicycle,Bicycle,Other,NC,Male,4-Year College
2_STR,8.7.2014 11:26:48,1_Agree,1_Agree,1_Agree,0_Disagree,1_Agree,1_Agree,1_Agree,1_Agree,More than 50 miles,100,>10,51 - 200 Miles,"Personal motor vehicle (car, motorcycle, truck, etc.)","Personal motor vehicle (car, motorcycle, truck, etc.)",MotorVehicle,PA,Male,Graduate Degree
2_STR,8.8.2014 0:36:21,1_Agree,1_Agree,1_Agree,0_Disagree,1_Agree,1_Agree,1_Agree,1_Agree,11 - 50 miles,50,>10,None,"More than one type of transport (for example, bicycle and bus)","More than one type of transport (for example, bicycle and bus)",Other,WA,Male,4-Year College
1_None,8.7.2014 21:03:59,1_Agree,1_Agree,0_Disagree,0_Disagree,1_Agree,1_Agree,1_Agree,1_Agree,More than 50 miles,100,>10,More than 200 Miles,"Personal motor vehicle (car, motorcycle, truck, etc.)","Personal motor vehicle (car, motorcycle, truck, etc.)",MotorVehicle,NC,Male,4-Year College
1_None,8.12.2014 14:04:31,1_Agree,1_Agree,0_Disagree,0_Disagree,1_Agree,1_Agree,1_Agree,1_Agree,More than 50 miles,100,>10,51 - 200 Miles,Bicycle,Bicycle,Other,NY,Male,4-Year College
1_None,8.7.2014 20:17:12,1_Agree,1_Agree,0_Disagree,0_Disagree,1_Agree,1_Agree,1_Agree,1_Agree,More than 50 miles,100,>10,51 - 200 Miles,"More than one type of transport (for example, bicycle and bus)","More than one type of transport (for example, bicycle and bus)",Other,WI,Male,Graduate Degree
4_BMUFL,8.6.2014 18:29:46,1_Agree,0_Disagree,1_Agree,1_Agree,0_Disagree,1_Agree,1_Agree,1_Agree,More than 50 miles,100,>10,51 - 200 Miles,Bicycle,Bicycle,Other,CA,Male,Graduate Degree
3_SLM,8.7.2014 23:41:49,0_Disagree,0_Disagree,1_Agree,1_Agree,0_Disagree,1_Agree,1_Agree,1_Agree,More than 50 miles,100,>10,51 - 200 Miles,"More than one type of transport (for example, bicycle and bus)","More than one type of transport (for example, bicycle and bus)",Other,CA,Male,4-Year College
2_STR,8.9.2014 11:37:02,1_Agree,0_Disagree,1_Agree,1_Agree,0_Disagree,1_Agree,1_Agree,1_Agree,11 - 50 miles,50,>10,Less than 50 miles,"Personal motor vehicle (car, motorcycle, truck, etc.)","Personal motor vehicle (car, motorcycle, truck, etc.)",MotorVehicle,CO,Female,Graduate Degree
1_None,8.7.2014 12:11:33,0_Disagree,0_Disagree,1_Agree,1_Agree,0_Disagree,1_Agree,1_Agree,1_Agree,11 - 50 miles,50,>10,More than 200 Miles,"Personal motor vehicle (car, motorcycle, truck, etc.)","Personal motor vehicle (car, motorcycle, truck, etc.)",MotorVehicle,IA,Male,4-Year College
3_SLM,8.6.2014 21:41:11,1_Agree,0_Disagree,1_Agree,1_Agree,0_Disagree,1_Agree,1_Agree,1_Agree,11 - 50 miles,50,>10,Less than 50 miles,"More than one type of transport (for example, bicycle and bus)","More than one type of transport (for example, bicycle and bus)",Other,MA,Female,Graduate Degree
1_None,7.16.2014 21:20:53,0_Disagree,0_Disagree,1_Agree,1_Agree,0_Disagree,1_Agree,1_Agree,1_Agree,Less than 10 miles,10,<10,Less than 50 miles,"Personal motor vehicle (car, motorcycle, truck, etc.)","Personal motor vehicle (car, motorcycle, truck, etc.)",MotorVehicle,NC,Female,Graduate Degree
1_None,7.16.2014 21:22:12,0_Disagree,0_Disagree,1_Agree,1_Agree,0_Disagree,1_Agree,1_Agree,1_Agree,Less than 10 miles,10,<10,Less than 50 miles,"Personal motor vehicle (car, motorcycle, truck, etc.)","Personal motor vehicle (car, motorcycle, truck, etc.)",MotorVehicle,NC,Female,Graduate Degree
3_SLM,8.7.2014 21:36:58,0_Disagree,0_Disagree,1_Agree,1_Agree,0_Disagree,1_Agree,1_Agree,1_Agree,11 - 50 miles,50,>10,51 - 200 Miles,"Personal motor vehicle (car, motorcycle, truck, etc.)","Personal motor vehicle (car, motorcycle, truck, etc.)",MotorVehicle,NV,Male,4-Year College
3_SLM,8.7.2014 13:07:57,1_Agree,0_Disagree,1_Agree,1_Agree,0_Disagree,1_Agree,1_Agree,1_Agree,More than 50 miles,100,>10,None,"More than one type of transport (for example, bicycle and bus)","More than one type of transport (for example, bicycle and bus)",Other,NY,Male,4-Year College
3_SLM,8.8.2014 23:03:18,1_Agree,1_Agree,1_Agree,1_Agree,0_Disagree,1_Agree,1_Agree,1_Agree,Less than 10 miles,10,<10,Less than 50 miles,"Personal motor vehicle (car, motorcycle, truck, etc.)","Personal motor vehicle (car, motorcycle, truck, etc.)",MotorVehicle,AK,Male,Graduate Degree
2_STR,8.14.2014 3:52:11,1_Agree,1_Agree,1_Agree,1_Agree,0_Disagree,1_Agree,1_Agree,1_Agree,11 - 50 miles,50,>10,Less than 50 miles,"More than one type of transport (for example, bicycle and bus)","More than one type of transport (for example, bicycle and bus)",Other,AK,Male,Graduate Degree
4_BMUFL,8.18.2014 23:38:38,0_Disagree,1_Agree,1_Agree,1_Agree,0_Disagree,1_Agree,1_Agree,1_Agree,More than 50 miles,100,>10,Less than 50 miles,Bicycle,Bicycle,Other,AK,Male,High School
3_SLM,8.8.2014 20:02:25,0_Disagree,1_Agree,1_Agree,1_Agree,0_Disagree,1_Agree,1_Agree,1_Agree,11 - 50 miles,50,>10,Less than 50 miles,Bicycle,Bicycle,Other,AK,Male,Graduate Degree
3_SLM,8.9.2014 13:39:02,0_Disagree,1_Agree,1_Agree,1_Agree,0_Disagree,1_Agree,1_Agree,1_Agree,11 - 50 miles,50,>10,Less than 50 miles,"Personal motor vehicle (car, motorcycle, truck, etc.)","Personal motor vehicle (car, motorcycle, truck, etc.)",MotorVehicle,AK,Male,4-Year College
2_STR,8.11.2014 16:16:20,0_Disagree,1_Agree,1_Agree,1_Agree,0_Disagree,1_Agree,1_Agree,1_Agree,Less than 10 miles,10,<10,Less than 50 miles,"Personal motor vehicle (car, motorcycle, truck, etc.)","Personal motor vehicle (car, motorcycle, truck, etc.)",MotorVehicle,AK,Female,4-Year College
1_None,8.12.2014 17:41:18,0_Disagree,1_Agree,1_Agree,1_Agree,0_Disagree,1_Agree,1_Agree,1_Agree,11 - 50 miles,50,>10,51 - 200 Miles,Bicycle,Bicycle,Other,AK,Female,4-Year College
3_SLM,8.7.2014 21:38:51,0_Disagree,1_Agree,1_Agree,1_Agree,0_Disagree,1_Agree,1_Agree,1_Agree,More than 50 miles,100,>10,51 - 200 Miles,"Personal motor vehicle (car, motorcycle, truck, etc.)","Personal motor vehicle (car, motorcycle, truck, etc.)",MotorVehicle,AR,Male,4-Year College
2_STR,8.11.2014 8:47:27,0_Disagree,1_Agree,1_Agree,1_Agree,0_Disagree,1_Agree,1_Agree,1_Agree,11 - 50 miles,50,>10,Less than 50 miles,"More than one type of transport (for example, bicycle and bus)","More than one type of transport (for example, bicycle and bus)",Other,AR,Female,Graduate Degree
2_STR,8.7.2014 15:22:41,0_Disagree,1_Agree,1_Agree,1_Agree,0_Disagree,1_Agree,1_Agree,1_Agree,More than 50 miles,100,>10,More than 200 Miles,car pool w/ wife,"Personal motor vehicle (car, motorcycle, truck, etc.)",MotorVehicle,AR,Male,Graduate Degree
4_BMUFL,8.6.2014 17:23:10,0_Disagree,1_Agree,1_Agree,1_Agree,0_Disagree,1_Agree,1_Agree,1_Agree,More than 50 miles,100,>10,Less than 50 miles,Bicycle,Bicycle,Other,AZ,Male,Community College
3_SLM,8.7.2014 19:50:22,0_Disagree,1_Agree,1_Agree,1_Agree,0_Disagree,1_Agree,1_Agree,1_Agree,More than 50 miles,100,>10,Less than 50 miles,Bicycle,Bicycle,Other,AZ,Male,Graduate Degree
3_SLM,8.7.2014 21:48:30,0_Disagree,1_Agree,1_Agree,1_Agree,0_Disagree,1_Agree,1_Agree,1_Agree,11 - 50 miles,50,>10,Less than 50 miles,Bicycle,Bicycle,Other,AZ,Male,High School
3_SLM,8.7.2014 22:10:06,0_Disagree,1_Agree,1_Agree,1_Agree,0_Disagree,1_Agree,1_Agree,1_Agree,None,0,<10,More than 200 Miles,"Personal motor vehicle (car, motorcycle, truck, etc.)","Personal motor vehicle (car, motorcycle, truck, etc.)",MotorVehicle,AZ,Female,4-Year College
3_SLM,8.9.2014 14:37:01,0_Disagree,1_Agree,1_Agree,1_Agree,0_Disagree,1_Agree,1_Agree,1_Agree,More than 50 miles,100,>10,Less than 50 miles,Bicycle,Bicycle,Other,AZ,Male,Community College
2_STR,8.11.2014 13:59:42,0_Disagree,1_Agree,1_Agree,1_Agree,0_Disagree,1_Agree,1_Agree,1_Agree,More than 50 miles,100,>10,Less than 50 miles,Bicycle,Bicycle,Other,AZ,Male,Graduate Degree
2_STR,8.7.2014 17:59:25,0_Disagree,1_Agree,1_Agree,1_Agree,0_Disagree,1_Agree,1_Agree,1_Agree,11 - 50 miles,50,>10,Less than 50 miles,Bicycle,Bicycle,Other,AZ,Male,Community College
1_None,8.13.2014 16:41:48,0_Disagree,1_Agree,1_Agree,1_Agree,0_Disagree,1_Agree,1_Agree,1_Agree,11 - 50 miles,50,>10,More than 200 Miles,"Personal motor vehicle (car, motorcycle, truck, etc.)","Personal motor vehicle (car, motorcycle, truck, etc.)",MotorVehicle,AZ,Male,Community College
1_None,8.30.2014 16:48:38,0_Disagree,1_Agree,1_Agree,1_Agree,0_Disagree,1_Agree,1_Agree,1_Agree,More than 50 miles,100,>10,None,Bicycle,Bicycle,Other,AZ,Male,Graduate Degree
1_None,8.6.2014 17:44:26,0_Disagree,1_Agree,1_Agree,1_Agree,0_Disagree,1_Agree,1_Agree,1_Agree,11 - 50 miles,50,>10,Less than 50 miles,"Personal motor vehicle (car, motorcycle, truck, etc.)","Personal motor vehicle (car, motorcycle, truck, etc.)",MotorVehicle,AZ,Male,High School
1_None,8.7.2014 14:40:54,0_Disagree,1_Agree,1_Agree,1_Agree,0_Disagree,1_Agree,1_Agree,1_Agree,More than 50 miles,100,>10,51 - 200 Miles,Bicycle,Bicycle,Other,AZ,Male,Graduate Degree
1_None,8.7.2014 20:19:12,0_Disagree,1_Agree,1_Agree,1_Agree,0_Disagree,1_Agree,1_Agree,1_Agree,More than 50 miles,100,>10,Less than 50 miles,Bicycle,Bicycle,Other,AZ,Male,4-Year College
4_BMUFL,8.7.2014 11:52:06,1_Agree,1_Agree,1_Agree,1_Agree,0_Disagree,1_Agree,1_Agree,1_Agree,None,0,<10,Less than 50 miles,I do not commute to work or school,I do not commute to work or school,Other,CA,Male,Community College
4_BMUFL,8.9.2014 0:36:51,1_Agree,1_Agree,1_Agree,1_Agree,0_Disagree,1_Agree,1_Agree,1_Agree,11 - 50 miles,50,>10,Less than 50 miles,Bicycle,Bicycle,Other,CA,Male,4-Year College
4_BMUFL,8.9.2014 19:06:52,1_Agree,1_Agree,1_Agree,1_Agree,0_Disagree,1_Agree,1_Agree,1_Agree,More than 50 miles,100,>10,51 - 200 Miles,"Personal motor vehicle (car, motorcycle, truck, etc.)","Personal motor vehicle (car, motorcycle, truck, etc.)",MotorVehicle,CA,Male,4-Year College
3_SLM,8.10.2014 14:54:54,1_Agree,1_Agree,1_Agree,1_Agree,0_Disagree,1_Agree,1_Agree,1_Agree,More than 50 miles,100,>10,51 - 200 Miles,Bicycle,Bicycle,Other,CA,Male,4-Year College
3_SLM,8.10.2014 2:27:06,1_Agree,1_Agree,1_Agree,1_Agree,0_Disagree,1_Agree,1_Agree,1_Agree,More than 50 miles,100,>10,Less than 50 miles,Bicycle,Bicycle,Other,CA,Male,Graduate Degree
3_SLM,8.11.2014 19:38:48,1_Agree,1_Agree,1_Agree,1_Agree,0_Disagree,1_Agree,1_Agree,1_Agree,11 - 50 miles,50,>10,51 - 200 Miles,"Personal motor vehicle (car, motorcycle, truck, etc.)","Personal motor vehicle (car, motorcycle, truck, etc.)",MotorVehicle,CA,Male,Community College
3_SLM,8.6.2014 20:14:09,1_Agree,1_Agree,1_Agree,1_Agree,0_Disagree,1_Agree,1_Agree,1_Agree,None,0,<10,Less than 50 miles,"Public transport (bus, school bus, train, etc.)","Public transport (bus, school bus, train, etc.)",Other,CA,Male,4-Year College
3_SLM,8.7.2014 11:04:16,1_Agree,1_Agree,1_Agree,1_Agree,0_Disagree,1_Agree,1_Agree,1_Agree,11 - 50 miles,50,>10,Less than 50 miles,Bicycle,Bicycle,Other,CA,Male,4-Year College
3_SLM,8.8.2014 11:08:40,1_Agree,1_Agree,1_Agree,1_Agree,0_Disagree,1_Agree,1_Agree,1_Agree,More than 50 miles,100,>10,More than 200 Miles,"Personal motor vehicle (car, motorcycle, truck, etc.)","Personal motor vehicle (car, motorcycle, truck, etc.)",MotorVehicle,CA,Male,4-Year College
2_STR,8.6.2014 17:00:50,1_Agree,1_Agree,1_Agree,1_Agree,0_Disagree,1_Agree,1_Agree,1_Agree,11 - 50 miles,50,>10,Less than 50 miles,"Public transport (bus, school bus, train, etc.)","Public transport (bus, school bus, train, etc.)",Other,CA,Male,High School
2_STR,8.6.2014 19:52:38,1_Agree,1_Agree,1_Agree,1_Agree,0_Disagree,1_Agree,1_Agree,1_Agree,More than 50 miles,100,>10,None,Bicycle,Bicycle,Other,CA,Female,
2_STR,8.7.2014 1:44:29,1_Agree,1_Agree,1_Agree,1_Agree,0_Disagree,1_Agree,1_Agree,1_Agree,More than 50 miles,100,>10,Less than 50 miles,Bicycle,Bicycle,Other,CA,Male,Graduate Degree
2_STR,8.7.2014 13:19:47,1_Agree,1_Agree,1_Agree,1_Agree,0_Disagree,1_Agree,1_Agree,1_Agree,More than 50 miles,100,>10,Less than 50 miles,Bicycle,Bicycle,Other,CA,Male,4-Year College
2_STR,9.4.2014 17:28:15,1_Agree,1_Agree,1_Agree,1_Agree,0_Disagree,1_Agree,1_Agree,1_Agree,None,0,<10,51 - 200 Miles,"Personal motor vehicle (car, motorcycle, truck, etc.)","Personal motor vehicle (car, motorcycle, truck, etc.)",MotorVehicle,CA,Male,4-Year College
4_BMUFL,7.14.2014 18:15:05,0_Disagree,1_Agree,1_Agree,1_Agree,0_Disagree,1_Agree,1_Agree,1_Agree,None,0,<10,Less than 50 miles,"Personal motor vehicle (car, motorcycle, truck, etc.)","Personal motor vehicle (car, motorcycle, truck, etc.)",MotorVehicle,CA,Male,Graduate Degree
4_BMUFL,8.10.2014 18:45:29,0_Disagree,1_Agree,1_Agree,1_Agree,0_Disagree,1_Agree,1_Agree,1_Agree,11 - 50 miles,50,>10,Less than 50 miles,Bicycle,Bicycle,Other,CA,Male,4-Year College
4_BMUFL,8.11.2014 11:07:05,0_Disagree,1_Agree,1_Agree,1_Agree,0_Disagree,1_Agree,1_Agree,1_Agree,More than 50 miles,100,>10,51 - 200 Miles,"Personal motor vehicle (car, motorcycle, truck, etc.)","Personal motor vehicle (car, motorcycle, truck, etc.)",MotorVehicle,CA,Female,4-Year College
4_BMUFL,8.11.2014 12:12:49,0_Disagree,1_Agree,1_Agree,1_Agree,0_Disagree,1_Agree,1_Agree,1_Agree,11 - 50 miles,50,>10,51 - 200 Miles,"Personal motor vehicle (car, motorcycle, truck, etc.)","Personal motor vehicle (car, motorcycle, truck, etc.)",MotorVehicle,CA,Male,Graduate Degree
4_BMUFL,8.11.2014 14:46:12,0_Disagree,1_Agree,1_Agree,1_Agree,0_Disagree,1_Agree,1_Agree,1_Agree,More than 50 miles,100,>10,51 - 200 Miles,"Personal motor vehicle (car, motorcycle, truck, etc.)","Personal motor vehicle (car, motorcycle, truck, etc.)",MotorVehicle,CA,Male,Graduate Degree
4_BMUFL,8.11.2014 15:23:54,0_Disagree,1_Agree,1_Agree,1_Agree,0_Disagree,1_Agree,1_Agree,1_Agree,11 - 50 miles,50,>10,51 - 200 Miles,I do not commute to work or school,I do not commute to work or school,Other,CA,Male,Graduate Degree
4_BMUFL,8.11.2014 15:41:51,0_Disagree,1_Agree,1_Agree,1_Agree,0_Disagree,1_Agree,1_Agree,1_Agree,More than 50 miles,100,>10,51 - 200 Miles,"Personal motor vehicle (car, motorcycle, truck, etc.)","Personal motor vehicle (car, motorcycle, truck, etc.)",MotorVehicle,CA,Female,4-Year College
4_BMUFL,8.11.2014 15:42:29,0_Disagree,1_Agree,1_Agree,1_Agree,0_Disagree,1_Agree,1_Agree,1_Agree,More than 50 miles,100,>10,51 - 200 Miles,"Personal motor vehicle (car, motorcycle, truck, etc.)","Personal motor vehicle (car, motorcycle, truck, etc.)",MotorVehicle,CA,,4-Year College
4_BMUFL,8.11.2014 17:26:22,0_Disagree,1_Agree,1_Agree,1_Agree,0_Disagree,1_Agree,1_Agree,1_Agree,11 - 50 miles,50,>10,More than 200 Miles,"Personal motor vehicle (car, motorcycle, truck, etc.)","Personal motor vehicle (car, motorcycle, truck, etc.)",MotorVehicle,CA,Male,Community College
4_BMUFL,8.11.2014 17:28:20,0_Disagree,1_Agree,1_Agree,1_Agree,0_Disagree,1_Agree,1_Agree,1_Agree,11 - 50 miles,50,>10,Less than 50 miles,"Personal motor vehicle (car, motorcycle, truck, etc.)","Personal motor vehicle (car, motorcycle, truck, etc.)",MotorVehicle,CA,Female,Graduate Degree
4_BMUFL,8.11.2014 20:12:12,0_Disagree,1_Agree,1_Agree,1_Agree,0_Disagree,1_Agree,1_Agree,1_Agree,More than 50 miles,100,>10,Less than 50 miles,Bicycle,Bicycle,Other,CA,Male,4-Year College
4_BMUFL,8.12.2014 1:29:22,0_Disagree,1_Agree,1_Agree,1_Agree,0_Disagree,1_Agree,1_Agree,1_Agree,More than 50 miles,100,>10,51 - 200 Miles,"More than one type of transport (for example, bicycle and bus)","More than one type of transport (for example, bicycle and bus)",Other,CA,Male,4-Year College
4_BMUFL,8.12.2014 2:20:00,0_Disagree,1_Agree,1_Agree,1_Agree,0_Disagree,1_Agree,1_Agree,1_Agree,More than 50 miles,100,>10,Less than 50 miles,I do not commute to work or school,I do not commute to work or school,Other,CA,Male,Graduate Degree
4_BMUFL,8.12.2014 9:44:08,0_Disagree,1_Agree,1_Agree,1_Agree,0_Disagree,1_Agree,1_Agree,1_Agree,More than 50 miles,100,>10,51 - 200 Miles,"Personal motor vehicle (car, motorcycle, truck, etc.)","Personal motor vehicle (car, motorcycle, truck, etc.)",MotorVehicle,CA,Male,Community College
4_BMUFL,8.17.2014 19:27:04,0_Disagree,1_Agree,1_Agree,1_Agree,0_Disagree,1_Agree,1_Agree,1_Agree,11 - 50 miles,50,>10,None,"Public transport (bus, school bus, train, etc.)","Public transport (bus, school bus, train, etc.)",Other,CA,Female,4-Year College
4_BMUFL,8.23.2014 10:50:43,0_Disagree,1_Agree,1_Agree,1_Agree,0_Disagree,1_Agree,1_Agree,1_Agree,Less than 10 miles,10,<10,Less than 50 miles,"Public transport (bus, school bus, train, etc.)","Public transport (bus, school bus, train, etc.)",Other,CA,Male,4-Year College
4_BMUFL,8.6.2014 16:51:54,0_Disagree,1_Agree,1_Agree,1_Agree,0_Disagree,1_Agree,1_Agree,1_Agree,11 - 50 miles,50,>10,Less than 50 miles,Bicycle,Bicycle,Other,CA,Male,Graduate Degree
4_BMUFL,8.6.2014 19:26:19,0_Disagree,1_Agree,1_Agree,1_Agree,0_Disagree,1_Agree,1_Agree,1_Agree,None,0,<10,None,I do not commute to work or school,I do not commute to work or school,Other,CA,Male,4-Year College
4_BMUFL,8.6.2014 22:58:26,0_Disagree,1_Agree,1_Agree,1_Agree,0_Disagree,1_Agree,1_Agree,1_Agree,11 - 50 miles,50,>10,Less than 50 miles,Bicycle,Bicycle,Other,CA,Male,Graduate Degree
4_BMUFL,8.7.2014 1:10:23,0_Disagree,1_Agree,1_Agree,1_Agree,0_Disagree,1_Agree,1_Agree,1_Agree,More than 50 miles,100,>10,Less than 50 miles,Bicycle,Bicycle,Other,CA,Male,4-Year College
4_BMUFL,8.7.2014 13:04:00,0_Disagree,1_Agree,1_Agree,1_Agree,0_Disagree,1_Agree,1_Agree,1_Agree,11 - 50 miles,50,>10,Less than 50 miles,Bicycle,Bicycle,Other,CA,Male,4-Year College
4_BMUFL,8.7.2014 14:12:27,0_Disagree,1_Agree,1_Agree,1_Agree,0_Disagree,1_Agree,1_Agree,1_Agree,More than 50 miles,100,>10,51 - 200 Miles,I do not commute to work or school,I do not commute to work or school,Other,CA,Male,High School
4_BMUFL,8.7.2014 14:53:13,0_Disagree,1_Agree,1_Agree,1_Agree,0_Disagree,1_Agree,1_Agree,1_Agree,11 - 50 miles,50,>10,Less than 50 miles,I do not commute to work or school,I do not commute to work or school,Other,CA,Female,Graduate Degree
4_BMUFL,8.7.2014 17:03:02,0_Disagree,1_Agree,1_Agree,1_Agree,0_Disagree,1_Agree,1_Agree,1_Agree,More than 50 miles,100,>10,Less than 50 miles,Bicycle,Bicycle,Other,CA,Male,High School
4_BMUFL,8.7.2014 2:54:05,0_Disagree,1_Agree,1_Agree,1_Agree,0_Disagree,1_Agree,1_Agree,1_Agree,11 - 50 miles,50,>10,Less than 50 miles,Bicycle,Bicycle,Other,CA,Male,Graduate Degree
4_BMUFL,8.7.2014 4:53:20,0_Disagree,1_Agree,1_Agree,1_Agree,0_Disagree,1_Agree,1_Agree,1_Agree,11 - 50 miles,50,>10,Less than 50 miles,Bicycle,Bicycle,Other,CA,Male,4-Year College
4_BMUFL,8.8.2014 15:53:12,0_Disagree,1_Agree,1_Agree,1_Agree,0_Disagree,1_Agree,1_Agree,1_Agree,More than 50 miles,100,>10,Less than 50 miles,Bicycle,Bicycle,Other,CA,Male,High School
4_BMUFL,8.8.2014 19:03:09,0_Disagree,1_Agree,1_Agree,1_Agree,0_Disagree,1_Agree,1_Agree,1_Agree,11 - 50 miles,50,>10,Less than 50 miles,Bicycle,Bicycle,Other,CA,Male,4-Year College
4_BMUFL,8.8.2014 20:17:33,0_Disagree,1_Agree,1_Agree,1_Agree,0_Disagree,1_Agree,1_Agree,1_Agree,Less than 10 miles,10,<10,51 - 200 Miles,"Personal motor vehicle (car, motorcycle, truck, etc.)","Personal motor vehicle (car, motorcycle, truck, etc.)",MotorVehicle,CA,Female,4-Year College
4_BMUFL,8.9.2014 13:45:54,0_Disagree,1_Agree,1_Agree,1_Agree,0_Disagree,1_Agree,1_Agree,1_Agree,More than 50 miles,100,>10,None,Bicycle,Bicycle,Other,CA,Male,4-Year College
4_BMUFL,8.9.2014 16:51:52,0_Disagree,1_Agree,1_Agree,1_Agree,0_Disagree,1_Agree,1_Agree,1_Agree,None,0,<10,Less than 50 miles,"Personal motor vehicle (car, motorcycle, truck, etc.)","Personal motor vehicle (car, motorcycle, truck, etc.)",MotorVehicle,CA,Male,Community College
4_BMUFL,9.2.2014 11:49:03,0_Disagree,1_Agree,1_Agree,1_Agree,0_Disagree,1_Agree,1_Agree,1_Agree,11 - 50 miles,50,>10,None,"More than one type of transport (for example, bicycle and bus)","More than one type of transport (for example, bicycle and bus)",Other,CA,Male,Community College
3_SLM,7.14.2014 17:29:21,0_Disagree,1_Agree,1_Agree,1_Agree,0_Disagree,1_Agree,1_Agree,1_Agree,11 - 50 miles,50,>10,Less than 50 miles,Bicycle,Bicycle,Other,CA,Male,4-Year College
3_SLM,8.11.2014 11:42:18,0_Disagree,1_Agree,1_Agree,1_Agree,0_Disagree,1_Agree,1_Agree,1_Agree,None,0,<10,51 - 200 Miles,"Personal motor vehicle (car, motorcycle, truck, etc.)","Personal motor vehicle (car, motorcycle, truck, etc.)",MotorVehicle,CA,Male,Graduate Degree
3_SLM,8.12.2014 16:54:47,0_Disagree,1_Agree,1_Agree,1_Agree,0_Disagree,1_Agree,1_Agree,1_Agree,11 - 50 miles,50,>10,More than 200 Miles,"Personal motor vehicle (car, motorcycle, truck, etc.)","Personal motor vehicle (car, motorcycle, truck, etc.)",MotorVehicle,CA,Male,Graduate Degree
3_SLM,8.14.2014 13:55:04,0_Disagree,1_Agree,1_Agree,1_Agree,0_Disagree,1_Agree,1_Agree,1_Agree,More than 50 miles,100,>10,None,"More than one type of transport (for example, bicycle and bus)","More than one type of transport (for example, bicycle and bus)",Other,CA,Male,4-Year College
3_SLM,8.6.2014 16:56:36,0_Disagree,1_Agree,1_Agree,1_Agree,0_Disagree,1_Agree,1_Agree,1_Agree,More than 50 miles,100,>10,51 - 200 Miles,"Personal motor vehicle (car, motorcycle, truck, etc.)","Personal motor vehicle (car, motorcycle, truck, etc.)",MotorVehicle,CA,Male,4-Year College
3_SLM,8.6.2014 17:04:21,0_Disagree,1_Agree,1_Agree,1_Agree,0_Disagree,1_Agree,1_Agree,1_Agree,11 - 50 miles,50,>10,More than 200 Miles,"Personal motor vehicle (car, motorcycle, truck, etc.)","Personal motor vehicle (car, motorcycle, truck, etc.)",MotorVehicle,CA,Male,Community College
3_SLM,8.6.2014 17:04:31,0_Disagree,1_Agree,1_Agree,1_Agree,0_Disagree,1_Agree,1_Agree,1_Agree,More than 50 miles,100,>10,None,Bicycle,Bicycle,Other,CA,Male,4-Year College
3_SLM,8.6.2014 18:14:58,0_Disagree,1_Agree,1_Agree,1_Agree,0_Disagree,1_Agree,1_Agree,1_Agree,None,0,<10,51 - 200 Miles,"Personal motor vehicle (car, motorcycle, truck, etc.)","Personal motor vehicle (car, motorcycle, truck, etc.)",MotorVehicle,CA,Female,Graduate Degree
3_SLM,8.6.2014 18:26:33,0_Disagree,1_Agree,1_Agree,1_Agree,0_Disagree,1_Agree,1_Agree,1_Agree,11 - 50 miles,50,>10,None,Bicycle,Bicycle,Other,CA,Male,
3_SLM,8.6.2014 18:32:06,0_Disagree,1_Agree,1_Agree,1_Agree,0_Disagree,1_Agree,1_Agree,1_Agree,11 - 50 miles,50,>10,51 - 200 Miles,"Personal motor vehicle (car, motorcycle, truck, etc.)","Personal motor vehicle (car, motorcycle, truck, etc.)",MotorVehicle,CA,Male,4-Year College
3_SLM,8.6.2014 18:33:04,0_Disagree,1_Agree,1_Agree,1_Agree,0_Disagree,1_Agree,1_Agree,1_Agree,11 - 50 miles,50,>10,51 - 200 Miles,"Personal motor vehicle (car, motorcycle, truck, etc.)","Personal motor vehicle (car, motorcycle, truck, etc.)",MotorVehicle,CA,Male,Community College
3_SLM,8.6.2014 19:58:07,0_Disagree,1_Agree,1_Agree,1_Agree,0_Disagree,1_Agree,1_Agree,1_Agree,More than 50 miles,100,>10,Less than 50 miles,Bicycle,Bicycle,Other,CA,Male,4-Year College
3_SLM,8.6.2014 21:37:19,0_Disagree,1_Agree,1_Agree,1_Agree,0_Disagree,1_Agree,1_Agree,1_Agree,More than 50 miles,100,>10,51 - 200 Miles,Bicycle,Bicycle,Other,CA,Male,4-Year College
3_SLM,8.7.2014 12:16:51,0_Disagree,1_Agree,1_Agree,1_Agree,0_Disagree,1_Agree,1_Agree,1_Agree,11 - 50 miles,50,>10,None,carpool,"Personal motor vehicle (car, motorcycle, truck, etc.)",MotorVehicle,CA,Male,4-Year College
3_SLM,8.7.2014 14:20:30,0_Disagree,1_Agree,1_Agree,1_Agree,0_Disagree,1_Agree,1_Agree,1_Agree,More than 50 miles,100,>10,Less than 50 miles,I do not commute to work or school,I do not commute to work or school,Other,CA,Female,4-Year College
3_SLM,8.7.2014 14:37:17,0_Disagree,1_Agree,1_Agree,1_Agree,0_Disagree,1_Agree,1_Agree,1_Agree,More than 50 miles,100,>10,More than 200 Miles,"More than one type of transport (for example, bicycle and bus)","More than one type of transport (for example, bicycle and bus)",Other,CA,Male,Graduate Degree
3_SLM,8.7.2014 15:06:41,0_Disagree,1_Agree,1_Agree,1_Agree,0_Disagree,1_Agree,1_Agree,1_Agree,11 - 50 miles,50,>10,Less than 50 miles,Bicycle,Bicycle,Other,CA,Female,4-Year College
3_SLM,8.7.2014 16:20:41,0_Disagree,1_Agree,1_Agree,1_Agree,0_Disagree,1_Agree,1_Agree,1_Agree,11 - 50 miles,50,>10,51 - 200 Miles,Bicycle,Bicycle,Other,CA,Male,Graduate Degree
3_SLM,8.7.2014 17:21:04,0_Disagree,1_Agree,1_Agree,1_Agree,0_Disagree,1_Agree,1_Agree,1_Agree,More than 50 miles,100,>10,None,Bicycle,Bicycle,Other,CA,Male,Graduate Degree
3_SLM,8.7.2014 18:31:21,0_Disagree,1_Agree,1_Agree,1_Agree,0_Disagree,1_Agree,1_Agree,1_Agree,11 - 50 miles,50,>10,None,Bicycle,Bicycle,Other,CA,Male,4-Year College
3_SLM,8.7.2014 19:18:48,0_Disagree,1_Agree,1_Agree,1_Agree,0_Disagree,1_Agree,1_Agree,1_Agree,More than 50 miles,100,>10,51 - 200 Miles,"bike, train and car","More than one type of transport (for example, bicycle and bus)",Other,CA,Male,Graduate Degree
3_SLM,8.7.2014 2:05:09,0_Disagree,1_Agree,1_Agree,1_Agree,0_Disagree,1_Agree,1_Agree,1_Agree,11 - 50 miles,50,>10,Less than 50 miles,I do not commute to work or school,I do not commute to work or school,Other,CA,Female,4-Year College
3_SLM,8.8.2014 1:48:56,0_Disagree,1_Agree,1_Agree,1_Agree,0_Disagree,1_Agree,1_Agree,1_Agree,11 - 50 miles,50,>10,Less than 50 miles,Bicycle,Bicycle,Other,CA,Female,4-Year College
3_SLM,8.8.2014 20:03:44,0_Disagree,1_Agree,1_Agree,1_Agree,0_Disagree,1_Agree,1_Agree,1_Agree,More than 50 miles,100,>10,Less than 50 miles,Bicycle,Bicycle,Other,CA,Male,4-Year College
3_SLM,8.8.2014 9:22:20,0_Disagree,1_Agree,1_Agree,1_Agree,0_Disagree,1_Agree,1_Agree,1_Agree,11 - 50 miles,50,>10,51 - 200 Miles,"Personal motor vehicle (car, motorcycle, truck, etc.)","Personal motor vehicle (car, motorcycle, truck, etc.)",MotorVehicle,CA,Male,High School
3_SLM,9.3.2014 10:29:25,0_Disagree,1_Agree,1_Agree,1_Agree,0_Disagree,1_Agree,1_Agree,1_Agree,11 - 50 miles,50,>10,None,Bicycle,Bicycle,Other,CA,Female,4-Year College
2_STR,8.10.2014 12:18:59,0_Disagree,1_Agree,1_Agree,1_Agree,0_Disagree,1_Agree,1_Agree,1_Agree,11 - 50 miles,50,>10,Less than 50 miles,"Personal motor vehicle (car, motorcycle, truck, etc.)","Personal motor vehicle (car, motorcycle, truck, etc.)",MotorVehicle,CA,Male,4-Year College
2_STR,8.10.2014 2:41:18,0_Disagree,1_Agree,1_Agree,1_Agree,0_Disagree,1_Agree,1_Agree,1_Agree,More than 50 miles,100,>10,51 - 200 Miles,Bicycle,Bicycle,Other,CA,Male,Graduate Degree
2_STR,8.10.2014 20:05:48,0_Disagree,1_Agree,1_Agree,1_Agree,0_Disagree,1_Agree,1_Agree,1_Agree,11 - 50 miles,50,>10,Less than 50 miles,Bike or car,Varies by day,Other,CA,Male,4-Year College
2_STR,8.11.2014 12:48:35,0_Disagree,1_Agree,1_Agree,1_Agree,0_Disagree,1_Agree,1_Agree,1_Agree,11 - 50 miles,50,>10,51 - 200 Miles,Walk,Walk,Other,CA,Male,Graduate Degree
2_STR,8.6.2014 16:35:00,0_Disagree,1_Agree,1_Agree,1_Agree,0_Disagree,1_Agree,1_Agree,1_Agree,11 - 50 miles,50,>10,Less than 50 miles,Bicycle,Bicycle,Other,CA,Female,4-Year College
2_STR,8.6.2014 16:54:22,0_Disagree,1_Agree,1_Agree,1_Agree,0_Disagree,1_Agree,1_Agree,1_Agree,11 - 50 miles,50,>10,Less than 50 miles,Bicycle,Bicycle,Other,CA,Male,Community College
2_STR,8.6.2014 19:12:07,0_Disagree,1_Agree,1_Agree,1_Agree,0_Disagree,1_Agree,1_Agree,1_Agree,11 - 50 miles,50,>10,Less than 50 miles,"Personal motor vehicle (car, motorcycle, truck, etc.)","Personal motor vehicle (car, motorcycle, truck, etc.)",MotorVehicle,CA,Male,4-Year College
2_STR,8.6.2014 20:01:49,0_Disagree,1_Agree,1_Agree,1_Agree,0_Disagree,1_Agree,1_Agree,1_Agree,11 - 50 miles,50,>10,Less than 50 miles,Walk,Walk,Other,CA,Male,4-Year College
2_STR,8.7.2014 0:05:14,0_Disagree,1_Agree,1_Agree,1_Agree,0_Disagree,1_Agree,1_Agree,1_Agree,Less than 10 miles,10,<10,51 - 200 Miles,"Personal motor vehicle (car, motorcycle, truck, etc.)","Personal motor vehicle (car, motorcycle, truck, etc.)",MotorVehicle,CA,Male,4-Year College
2_STR,8.7.2014 10:46:29,0_Disagree,1_Agree,1_Agree,1_Agree,0_Disagree,1_Agree,1_Agree,1_Agree,More than 50 miles,100,>10,51 - 200 Miles,"Personal motor vehicle (car, motorcycle, truck, etc.)","Personal motor vehicle (car, motorcycle, truck, etc.)",MotorVehicle,CA,Male,4-Year College
2_STR,8.7.2014 10:47:15,0_Disagree,1_Agree,1_Agree,1_Agree,0_Disagree,1_Agree,1_Agree,1_Agree,More than 50 miles,100,>10,Less than 50 miles,Bicycle,Bicycle,Other,CA,Male,Graduate Degree
2_STR,8.7.2014 13:55:30,0_Disagree,1_Agree,1_Agree,1_Agree,0_Disagree,1_Agree,1_Agree,1_Agree,More than 50 miles,100,>10,None,Bicycle,Bicycle,Other,CA,Female,4-Year College
2_STR,8.7.2014 14:12:13,0_Disagree,1_Agree,1_Agree,1_Agree,0_Disagree,1_Agree,1_Agree,1_Agree,More than 50 miles,100,>10,Less than 50 miles,Bicycle,Bicycle,Other,CA,Male,4-Year College
2_STR,8.7.2014 14:33:22,0_Disagree,1_Agree,1_Agree,1_Agree,0_Disagree,1_Agree,1_Agree,1_Agree,More than 50 miles,100,>10,Less than 50 miles,Bicycle,Bicycle,Other,CA,Male,Graduate Degree
2_STR,8.7.2014 14:41:26,0_Disagree,1_Agree,1_Agree,1_Agree,0_Disagree,1_Agree,1_Agree,1_Agree,11 - 50 miles,50,>10,None,"More than one type of transport (for example, bicycle and bus)","More than one type of transport (for example, bicycle and bus)",Other,CA,Male,4-Year College
2_STR,8.7.2014 14:52:05,0_Disagree,1_Agree,1_Agree,1_Agree,0_Disagree,1_Agree,1_Agree,1_Agree,11 - 50 miles,50,>10,Less than 50 miles,I do not commute to work or school,I do not commute to work or school,Other,CA,Male,High School
2_STR,8.7.2014 15:04:25,0_Disagree,1_Agree,1_Agree,1_Agree,0_Disagree,1_Agree,1_Agree,1_Agree,Less than 10 miles,10,<10,51 - 200 Miles,"Personal motor vehicle (car, motorcycle, truck, etc.)","Personal motor vehicle (car, motorcycle, truck, etc.)",MotorVehicle,CA,Female,4-Year College
2_STR,8.7.2014 18:03:12,0_Disagree,1_Agree,1_Agree,1_Agree,0_Disagree,1_Agree,1_Agree,1_Agree,More than 50 miles,100,>10,None,Bicycle,Bicycle,Other,CA,Male,Community College
2_STR,8.7.2014 18:56:13,0_Disagree,1_Agree,1_Agree,1_Agree,0_Disagree,1_Agree,1_Agree,1_Agree,More than 50 miles,100,>10,None,Bicycle,Bicycle,Other,CA,Male,4-Year College
2_STR,8.7.2014 2:21:22,0_Disagree,1_Agree,1_Agree,1_Agree,0_Disagree,1_Agree,1_Agree,1_Agree,Less than 10 miles,10,<10,More than 200 Miles,"Personal motor vehicle (car, motorcycle, truck, etc.)","Personal motor vehicle (car, motorcycle, truck, etc.)",MotorVehicle,CA,Male,Graduate Degree
2_STR,8.7.2014 2:24:39,0_Disagree,1_Agree,1_Agree,1_Agree,0_Disagree,1_Agree,1_Agree,1_Agree,More than 50 miles,100,>10,None,Bicycle,Bicycle,Other,CA,Male,4-Year College
2_STR,8.7.2014 20:41:57,0_Disagree,1_Agree,1_Agree,1_Agree,0_Disagree,1_Agree,1_Agree,1_Agree,More than 50 miles,100,>10,Less than 50 miles,"Personal motor vehicle (car, motorcycle, truck, etc.)","Personal motor vehicle (car, motorcycle, truck, etc.)",MotorVehicle,CA,Male,4-Year College
2_STR,8.7.2014 21:13:33,0_Disagree,1_Agree,1_Agree,1_Agree,0_Disagree,1_Agree,1_Agree,1_Agree,More than 50 miles,100,>10,51 - 200 Miles,Bicycle,Bicycle,Other,CA,Male,Graduate Degree
2_STR,8.7.2014 22:19:54,0_Disagree,1_Agree,1_Agree,1_Agree,0_Disagree,1_Agree,1_Agree,1_Agree,11 - 50 miles,50,>10,None,Bicycle,Bicycle,Other,CA,Female,Graduate Degree
2_STR,8.7.2014 23:27:00,0_Disagree,1_Agree,1_Agree,1_Agree,0_Disagree,1_Agree,1_Agree,1_Agree,11 - 50 miles,50,>10,None,Bicycle,Bicycle,Other,CA,Male,Community College
2_STR,8.7.2014 7:30:09,0_Disagree,1_Agree,1_Agree,1_Agree,0_Disagree,1_Agree,1_Agree,1_Agree,More than 50 miles,100,>10,51 - 200 Miles,Bicycle,Bicycle,Other,CA,Male,4-Year College
2_STR,8.8.2014 0:55:50,0_Disagree,1_Agree,1_Agree,1_Agree,0_Disagree,1_Agree,1_Agree,1_Agree,Less than 10 miles,10,<10,51 - 200 Miles,"Personal motor vehicle (car, motorcycle, truck, etc.)","Personal motor vehicle (car, motorcycle, truck, etc.)",MotorVehicle,CA,Male,4-Year College
2_STR,8.8.2014 1:30:08,0_Disagree,1_Agree,1_Agree,1_Agree,0_Disagree,1_Agree,1_Agree,1_Agree,More than 50 miles,100,>10,None,Bicycle,Bicycle,Other,CA,Male,4-Year College
2_STR,8.8.2014 11:43:16,0_Disagree,1_Agree,1_Agree,1_Agree,0_Disagree,1_Agree,1_Agree,1_Agree,11 - 50 miles,50,>10,Less than 50 miles,Bicycle,Bicycle,Other,CA,Male,4-Year College
2_STR,8.8.2014 16:15:30,0_Disagree,1_Agree,1_Agree,1_Agree,0_Disagree,1_Agree,1_Agree,1_Agree,More than 50 miles,100,>10,51 - 200 Miles,"Personal motor vehicle (car, motorcycle, truck, etc.)","Personal motor vehicle (car, motorcycle, truck, etc.)",MotorVehicle,CA,Male,4-Year College
2_STR,8.8.2014 19:07:44,0_Disagree,1_Agree,1_Agree,1_Agree,0_Disagree,1_Agree,1_Agree,1_Agree,More than 50 miles,100,>10,51 - 200 Miles,Bicycle,Bicycle,Other,CA,Male,4-Year College
2_STR,8.9.2014 14:23:33,0_Disagree,1_Agree,1_Agree,1_Agree,0_Disagree,1_Agree,1_Agree,1_Agree,11 - 50 miles,50,>10,51 - 200 Miles,"School is 30 miles away, I bike to just about everything else.","Personal motor vehicle (car, motorcycle, truck, etc.)",MotorVehicle,CA,Male,Community College
1_None,7.15.2014 20:22:50,0_Disagree,1_Agree,1_Agree,1_Agree,0_Disagree,1_Agree,1_Agree,1_Agree,None,0,<10,More than 200 Miles,"Personal motor vehicle (car, motorcycle, truck, etc.)","Personal motor vehicle (car, motorcycle, truck, etc.)",MotorVehicle,CA,Female,Graduate Degree
1_None,8.12.2014 4:01:20,0_Disagree,1_Agree,1_Agree,1_Agree,0_Disagree,1_Agree,1_Agree,1_Agree,More than 50 miles,100,>10,Less than 50 miles,"More than one type of transport (for example, bicycle and bus)","More than one type of transport (for example, bicycle and bus)",Other,CA,Male,Graduate Degree
1_None,8.15.2014 13:13:43,0_Disagree,1_Agree,1_Agree,1_Agree,0_Disagree,1_Agree,1_Agree,1_Agree,11 - 50 miles,50,>10,Less than 50 miles,"More than one type of transport (for example, bicycle and bus)","More than one type of transport (for example, bicycle and bus)",Other,CA,Male,Graduate Degree
1_None,8.6.2014 16:56:03,0_Disagree,1_Agree,1_Agree,1_Agree,0_Disagree,1_Agree,1_Agree,1_Agree,Less than 10 miles,10,<10,Less than 50 miles,I do not commute to work or school,I do not commute to work or school,Other,CA,Male,4-Year College
1_None,8.6.2014 17:42:46,0_Disagree,1_Agree,1_Agree,1_Agree,0_Disagree,1_Agree,1_Agree,1_Agree,More than 50 miles,100,>10,Less than 50 miles,"More than one type of transport (for example, bicycle and bus)","More than one type of transport (for example, bicycle and bus)",Other,CA,Male,Graduate Degree
1_None,8.6.2014 17:47:03,0_Disagree,1_Agree,1_Agree,1_Agree,0_Disagree,1_Agree,1_Agree,1_Agree,More than 50 miles,100,>10,None,Bicycle,Bicycle,Other,CA,Female,4-Year College
1_None,8.6.2014 18:15:11,0_Disagree,1_Agree,1_Agree,1_Agree,0_Disagree,1_Agree,1_Agree,1_Agree,More than 50 miles,100,>10,Less than 50 miles,Bicycle,Bicycle,Other,CA,Male,Graduate Degree
1_None,8.6.2014 18:49:08,0_Disagree,1_Agree,1_Agree,1_Agree,0_Disagree,1_Agree,1_Agree,1_Agree,More than 50 miles,100,>10,More than 200 Miles,"Personal motor vehicle (car, motorcycle, truck, etc.)","Personal motor vehicle (car, motorcycle, truck, etc.)",MotorVehicle,CA,Male,High School
1_None,8.6.2014 23:18:51,0_Disagree,1_Agree,1_Agree,1_Agree,0_Disagree,1_Agree,1_Agree,1_Agree,More than 50 miles,100,>10,51 - 200 Miles,Bicycle,Bicycle,Other,CA,Male,Graduate Degree
1_None,8.7.2014 0:27:54,0_Disagree,1_Agree,1_Agree,1_Agree,0_Disagree,1_Agree,1_Agree,1_Agree,11 - 50 miles,50,>10,Less than 50 miles,"Public transport (bus, school bus, train, etc.)","Public transport (bus, school bus, train, etc.)",Other,CA,Male,4-Year College
1_None,8.7.2014 1:48:42,0_Disagree,1_Agree,1_Agree,1_Agree,0_Disagree,1_Agree,1_Agree,1_Agree,More than 50 miles,100,>10,Less than 50 miles,Bicycle,Bicycle,Other,CA,Male,4-Year College
1_None,8.7.2014 13:52:02,0_Disagree,1_Agree,1_Agree,1_Agree,0_Disagree,1_Agree,1_Agree,1_Agree,More than 50 miles,100,>10,51 - 200 Miles,"Personal motor vehicle (car, motorcycle, truck, etc.)","Personal motor vehicle (car, motorcycle, truck, etc.)",MotorVehicle,CA,Male,Graduate Degree
1_None,8.7.2014 14:34:25,0_Disagree,1_Agree,1_Agree,1_Agree,0_Disagree,1_Agree,1_Agree,1_Agree,11 - 50 miles,50,>10,None,Bicycle,Bicycle,Other,CA,Male,Graduate Degree
1_None,8.7.2014 15:57:36,0_Disagree,1_Agree,1_Agree,1_Agree,0_Disagree,1_Agree,1_Agree,1_Agree,More than 50 miles,100,>10,51 - 200 Miles,"More than one type of transport (for example, bicycle and bus)","More than one type of transport (for example, bicycle and bus)",Other,CA,Male,4-Year College
1_None,8.7.2014 15:58:20,0_Disagree,1_Agree,1_Agree,1_Agree,0_Disagree,1_Agree,1_Agree,1_Agree,11 - 50 miles,50,>10,None,Bicycle,Bicycle,Other,CA,Male,4-Year College
1_None,8.7.2014 16:27:41,0_Disagree,1_Agree,1_Agree,1_Agree,0_Disagree,1_Agree,1_Agree,1_Agree,11 - 50 miles,50,>10,More than 200 Miles,"More than one type of transport (for example, bicycle and bus)","More than one type of transport (for example, bicycle and bus)",Other,CA,Male,4-Year College
1_None,8.7.2014 17:12:06,0_Disagree,1_Agree,1_Agree,1_Agree,0_Disagree,1_Agree,1_Agree,1_Agree,More than 50 miles,100,>10,51 - 200 Miles,"Personal motor vehicle (car, motorcycle, truck, etc.)","Personal motor vehicle (car, motorcycle, truck, etc.)",MotorVehicle,CA,Male,4-Year College
1_None,8.7.2014 23:02:40,0_Disagree,1_Agree,1_Agree,1_Agree,0_Disagree,1_Agree,1_Agree,1_Agree,11 - 50 miles,50,>10,Less than 50 miles,Bicycle,Bicycle,Other,CA,,Graduate Degree
1_None,8.8.2014 10:15:11,0_Disagree,1_Agree,1_Agree,1_Agree,0_Disagree,1_Agree,1_Agree,1_Agree,More than 50 miles,100,>10,More than 200 Miles,"Personal motor vehicle (car, motorcycle, truck, etc.)","Personal motor vehicle (car, motorcycle, truck, etc.)",MotorVehicle,CA,Male,4-Year College
1_None,8.8.2014 15:02:59,0_Disagree,1_Agree,1_Agree,1_Agree,0_Disagree,1_Agree,1_Agree,1_Agree,More than 50 miles,100,>10,51 - 200 Miles,"Personal motor vehicle (car, motorcycle, truck, etc.)","Personal motor vehicle (car, motorcycle, truck, etc.)",MotorVehicle,CA,Male,4-Year College
1_None,8.8.2014 15:26:15,0_Disagree,1_Agree,1_Agree,1_Agree,0_Disagree,1_Agree,1_Agree,1_Agree,More than 50 miles,100,>10,Less than 50 miles,Bicycle,Bicycle,Other,CA,Male,4-Year College
1_None,8.8.2014 18:58:59,0_Disagree,1_Agree,1_Agree,1_Agree,0_Disagree,1_Agree,1_Agree,1_Agree,More than 50 miles,100,>10,51 - 200 Miles,"Personal motor vehicle (car, motorcycle, truck, etc.)","Personal motor vehicle (car, motorcycle, truck, etc.)",MotorVehicle,CA,Male,Graduate Degree
1_None,8.8.2014 23:44:10,0_Disagree,1_Agree,1_Agree,1_Agree,0_Disagree,1_Agree,1_Agree,1_Agree,More than 50 miles,100,>10,None,"More than one type of transport (for example, bicycle and bus)","More than one type of transport (for example, bicycle and bus)",Other,CA,Male,High School
1_None,8.9.2014 22:22:16,0_Disagree,1_Agree,1_Agree,1_Agree,0_Disagree,1_Agree,1_Agree,1_Agree,11 - 50 miles,50,>10,51 - 200 Miles,Bicycle,Bicycle,Other,CA,Male,4-Year College
1_None,9.3.2014 10:06:31,0_Disagree,1_Agree,1_Agree,1_Agree,0_Disagree,1_Agree,1_Agree,1_Agree,Less than 10 miles,10,<10,None,"Public transport (bus, school bus, train, etc.)","Public transport (bus, school bus, train, etc.)",Other,CA,Male,4-Year College
1_None,9.3.2014 11:24:55,0_Disagree,1_Agree,1_Agree,1_Agree,0_Disagree,1_Agree,1_Agree,1_Agree,Less than 10 miles,10,<10,None,"More than one type of transport (for example, bicycle and bus)","More than one type of transport (for example, bicycle and bus)",Other,CA,Male,4-Year College
1_None,9.3.2014 9:50:42,0_Disagree,1_Agree,1_Agree,1_Agree,0_Disagree,1_Agree,1_Agree,1_Agree,11 - 50 miles,50,>10,Less than 50 miles,Bicycle,Bicycle,Other,CA,Male,4-Year College
4_BMUFL,8.8.2014 13:18:51,1_Agree,1_Agree,1_Agree,1_Agree,0_Disagree,1_Agree,1_Agree,1_Agree,More than 50 miles,100,>10,Less than 50 miles,Bicycle,Bicycle,Other,CO,Male,4-Year College
3_SLM,8.7.2014 19:12:03,1_Agree,1_Agree,1_Agree,1_Agree,0_Disagree,1_Agree,1_Agree,1_Agree,11 - 50 miles,50,>10,51 - 200 Miles,"More than one type of transport (for example, bicycle and bus)","More than one type of transport (for example, bicycle and bus)",Other,CO,Male,Graduate Degree
3_SLM,8.7.2014 2:19:45,1_Agree,1_Agree,1_Agree,1_Agree,0_Disagree,1_Agree,1_Agree,1_Agree,More than 50 miles,100,>10,None,Bicycle,Bicycle,Other,CO,Male,4-Year College
4_BMUFL,8.10.2014 12:25:53,0_Disagree,1_Agree,1_Agree,1_Agree,0_Disagree,1_Agree,1_Agree,1_Agree,11 - 50 miles,50,>10,51 - 200 Miles,"Personal motor vehicle (car, motorcycle, truck, etc.)","Personal motor vehicle (car, motorcycle, truck, etc.)",MotorVehicle,CO,Male,4-Year College
4_BMUFL,8.11.2014 23:11:19,0_Disagree,1_Agree,1_Agree,1_Agree,0_Disagree,1_Agree,1_Agree,1_Agree,More than 50 miles,100,>10,51 - 200 Miles,Bicycle,Bicycle,Other,CO,Male,Community College
4_BMUFL,8.20.2014 11:22:51,0_Disagree,1_Agree,1_Agree,1_Agree,0_Disagree,1_Agree,1_Agree,1_Agree,More than 50 miles,100,>10,None,Bicycle,Bicycle,Other,CO,Male,4-Year College
4_BMUFL,8.6.2014 17:23:50,0_Disagree,1_Agree,1_Agree,1_Agree,0_Disagree,1_Agree,1_Agree,1_Agree,More than 50 miles,100,>10,Less than 50 miles,Bicycle,Bicycle,Other,CO,Male,Graduate Degree
4_BMUFL,8.8.2014 19:10:49,0_Disagree,1_Agree,1_Agree,1_Agree,0_Disagree,1_Agree,1_Agree,1_Agree,More than 50 miles,100,>10,51 - 200 Miles,"Personal motor vehicle (car, motorcycle, truck, etc.)","Personal motor vehicle (car, motorcycle, truck, etc.)",MotorVehicle,CO,Male,4-Year College
4_BMUFL,9.4.2014 2:13:52,0_Disagree,1_Agree,1_Agree,1_Agree,0_Disagree,1_Agree,1_Agree,1_Agree,11 - 50 miles,50,>10,Less than 50 miles,Bicycle,Bicycle,Other,CO,Male,Graduate Degree
3_SLM,8.11.2014 15:49:31,0_Disagree,1_Agree,1_Agree,1_Agree,0_Disagree,1_Agree,1_Agree,1_Agree,11 - 50 miles,50,>10,51 - 200 Miles,"Personal motor vehicle (car, motorcycle, truck, etc.)","Personal motor vehicle (car, motorcycle, truck, etc.)",MotorVehicle,CO,Male,4-Year College
3_SLM,8.13.2014 17:50:51,0_Disagree,1_Agree,1_Agree,1_Agree,0_Disagree,1_Agree,1_Agree,1_Agree,11 - 50 miles,50,>10,51 - 200 Miles,"Personal motor vehicle (car, motorcycle, truck, etc.)","Personal motor vehicle (car, motorcycle, truck, etc.)",MotorVehicle,CO,Male,Graduate Degree
3_SLM,8.6.2014 17:49:12,0_Disagree,1_Agree,1_Agree,1_Agree,0_Disagree,1_Agree,1_Agree,1_Agree,More than 50 miles,100,>10,51 - 200 Miles,"Personal motor vehicle (car, motorcycle, truck, etc.)","Personal motor vehicle (car, motorcycle, truck, etc.)",MotorVehicle,CO,Male,4-Year College
3_SLM,8.8.2014 11:28:49,0_Disagree,1_Agree,1_Agree,1_Agree,0_Disagree,1_Agree,1_Agree,1_Agree,More than 50 miles,100,>10,51 - 200 Miles,"Personal motor vehicle (car, motorcycle, truck, etc.)","Personal motor vehicle (car, motorcycle, truck, etc.)",MotorVehicle,CO,Male,Community College
3_SLM,8.9.2014 11:04:21,0_Disagree,1_Agree,1_Agree,1_Agree,0_Disagree,1_Agree,1_Agree,1_Agree,More than 50 miles,100,>10,51 - 200 Miles,"Public transport (bus, school bus, train, etc.)","Public transport (bus, school bus, train, etc.)",Other,CO,Male,Graduate Degree
2_STR,8.11.2014 14:02:05,0_Disagree,1_Agree,1_Agree,1_Agree,0_Disagree,1_Agree,1_Agree,1_Agree,More than 50 miles,100,>10,Less than 50 miles,Bicycle,Bicycle,Other,CO,Male,4-Year College
2_STR,8.12.2014 16:08:35,0_Disagree,1_Agree,1_Agree,1_Agree,0_Disagree,1_Agree,1_Agree,1_Agree,More than 50 miles,100,>10,Less than 50 miles,"More than one type of transport (for example, bicycle and bus)","More than one type of transport (for example, bicycle and bus)",Other,CO,Male,Graduate Degree
2_STR,8.20.2014 12:48:00,0_Disagree,1_Agree,1_Agree,1_Agree,0_Disagree,1_Agree,1_Agree,1_Agree,More than 50 miles,100,>10,51 - 200 Miles,"More than one type of transport (for example, bicycle and bus)","More than one type of transport (for example, bicycle and bus)",Other,CO,Male,Graduate Degree
2_STR,8.6.2014 16:44:59,0_Disagree,1_Agree,1_Agree,1_Agree,0_Disagree,1_Agree,1_Agree,1_Agree,11 - 50 miles,50,>10,Less than 50 miles,"Personal motor vehicle (car, motorcycle, truck, etc.)","Personal motor vehicle (car, motorcycle, truck, etc.)",MotorVehicle,CO,Male,High School
2_STR,8.7.2014 0:34:21,0_Disagree,1_Agree,1_Agree,1_Agree,0_Disagree,1_Agree,1_Agree,1_Agree,More than 50 miles,100,>10,Less than 50 miles,Bicycle,Bicycle,Other,CO,Male,Community College
1_None,8.6.2014 17:17:18,0_Disagree,1_Agree,1_Agree,1_Agree,0_Disagree,1_Agree,1_Agree,1_Agree,Less than 10 miles,10,<10,51 - 200 Miles,Walk,Walk,Other,CO,Female,4-Year College
1_None,8.6.2014 22:13:18,0_Disagree,1_Agree,1_Agree,1_Agree,0_Disagree,1_Agree,1_Agree,1_Agree,11 - 50 miles,50,>10,Less than 50 miles,Bicycle,Bicycle,Other,CO,Male,Graduate Degree
1_None,8.7.2014 11:08:38,0_Disagree,1_Agree,1_Agree,1_Agree,0_Disagree,1_Agree,1_Agree,1_Agree,11 - 50 miles,50,>10,Less than 50 miles,Bicycle,Bicycle,Other,CO,Male,4-Year College
4_BMUFL,8.8.2014 10:17:45,0_Disagree,1_Agree,1_Agree,1_Agree,0_Disagree,1_Agree,1_Agree,1_Agree,11 - 50 miles,50,>10,51 - 200 Miles,I do not commute to work or school,I do not commute to work or school,Other,CT,Male,4-Year College
4_BMUFL,8.8.2014 9:50:47,0_Disagree,1_Agree,1_Agree,1_Agree,0_Disagree,1_Agree,1_Agree,1_Agree,11 - 50 miles,50,>10,51 - 200 Miles,"Personal motor vehicle (car, motorcycle, truck, etc.)","Personal motor vehicle (car, motorcycle, truck, etc.)",MotorVehicle,CT,Male,4-Year College
2_STR,8.10.2014 18:21:43,0_Disagree,1_Agree,1_Agree,1_Agree,0_Disagree,1_Agree,1_Agree,1_Agree,More than 50 miles,100,>10,Less than 50 miles,Bicycle,Bicycle,Other,CT,Male,4-Year College
1_None,8.7.2014 23:15:13,0_Disagree,1_Agree,1_Agree,1_Agree,0_Disagree,1_Agree,1_Agree,1_Agree,11 - 50 miles,50,>10,Less than 50 miles,"More than one type of transport (for example, bicycle and bus)","More than one type of transport (for example, bicycle and bus)",Other,CT,Male,4-Year College
4_BMUFL,8.14.2014 12:12:11,0_Disagree,1_Agree,1_Agree,1_Agree,0_Disagree,1_Agree,1_Agree,1_Agree,11 - 50 miles,50,>10,Less than 50 miles,"More than one type of transport (for example, bicycle and bus)","More than one type of transport (for example, bicycle and bus)",Other,DC,Male,Graduate Degree
3_SLM,8.6.2014 17:51:23,0_Disagree,1_Agree,1_Agree,1_Agree,0_Disagree,1_Agree,1_Agree,1_Agree,More than 50 miles,100,>10,None,I do not commute to work or school,I do not commute to work or school,Other,DC,Male,4-Year College
3_SLM,8.7.2014 15:06:13,0_Disagree,1_Agree,1_Agree,1_Agree,0_Disagree,1_Agree,1_Agree,1_Agree,More than 50 miles,100,>10,51 - 200 Miles,Bicycle,Bicycle,Other,DC,Male,4-Year College
3_SLM,8.8.2014 9:43:36,0_Disagree,1_Agree,1_Agree,1_Agree,0_Disagree,1_Agree,1_Agree,1_Agree,None,0,<10,None,Walk,Walk,Other,DC,Female,Graduate Degree
3_SLM,8.9.2014 16:02:44,0_Disagree,1_Agree,1_Agree,1_Agree,0_Disagree,1_Agree,1_Agree,1_Agree,More than 50 miles,100,>10,Less than 50 miles,Bicycle,Bicycle,Other,DC,Male,4-Year College
2_STR,8.7.2014 15:52:35,0_Disagree,1_Agree,1_Agree,1_Agree,0_Disagree,1_Agree,1_Agree,1_Agree,More than 50 miles,100,>10,51 - 200 Miles,"Personal motor vehicle (car, motorcycle, truck, etc.)","Personal motor vehicle (car, motorcycle, truck, etc.)",MotorVehicle,DC,Male,4-Year College
1_None,8.6.2014 18:13:16,0_Disagree,1_Agree,1_Agree,1_Agree,0_Disagree,1_Agree,1_Agree,1_Agree,More than 50 miles,100,>10,Less than 50 miles,"More than one type of transport (for example, bicycle and bus)","More than one type of transport (for example, bicycle and bus)",Other,DC,Male,4-Year College
1_None,8.7.2014 7:10:34,0_Disagree,1_Agree,1_Agree,1_Agree,0_Disagree,1_Agree,1_Agree,1_Agree,11 - 50 miles,50,>10,None,Bicycle,Bicycle,Other,DC,Male,Graduate Degree
1_None,8.7.2014 9:08:33,0_Disagree,1_Agree,1_Agree,1_Agree,0_Disagree,1_Agree,1_Agree,1_Agree,11 - 50 miles,50,>10,Less than 50 miles,"Public transport (bus, school bus, train, etc.)","Public transport (bus, school bus, train, etc.)",Other,DC,Male,4-Year College
4_BMUFL,8.7.2014 13:46:10,0_Disagree,1_Agree,1_Agree,1_Agree,0_Disagree,1_Agree,1_Agree,1_Agree,11 - 50 miles,50,>10,Less than 50 miles,Bicycle,Bicycle,Other,FL,Female,4-Year College
4_BMUFL,8.7.2014 21:07:06,0_Disagree,1_Agree,1_Agree,1_Agree,0_Disagree,1_Agree,1_Agree,1_Agree,More than 50 miles,100,>10,51 - 200 Miles,Bicycle,Bicycle,Other,FL,Male,4-Year College
4_BMUFL,8.7.2014 22:58:35,0_Disagree,1_Agree,1_Agree,1_Agree,0_Disagree,1_Agree,1_Agree,1_Agree,11 - 50 miles,50,>10,Less than 50 miles,Bicycle,Bicycle,Other,FL,Male,4-Year College
4_BMUFL,8.8.2014 22:23:42,0_Disagree,1_Agree,1_Agree,1_Agree,0_Disagree,1_Agree,1_Agree,1_Agree,More than 50 miles,100,>10,Less than 50 miles,Bicycle,Bicycle,Other,FL,Male,4-Year College
3_SLM,8.19.2014 11:01:59,0_Disagree,1_Agree,1_Agree,1_Agree,0_Disagree,1_Agree,1_Agree,1_Agree,Less than 10 miles,10,<10,51 - 200 Miles,"Personal motor vehicle (car, motorcycle, truck, etc.)","Personal motor vehicle (car, motorcycle, truck, etc.)",MotorVehicle,FL,Male,Graduate Degree
3_SLM,8.7.2014 14:23:58,0_Disagree,1_Agree,1_Agree,1_Agree,0_Disagree,1_Agree,1_Agree,1_Agree,More than 50 miles,100,>10,More than 200 Miles,"Personal motor vehicle (car, motorcycle, truck, etc.)","Personal motor vehicle (car, motorcycle, truck, etc.)",MotorVehicle,FL,Female,4-Year College
3_SLM,8.7.2014 14:30:22,0_Disagree,1_Agree,1_Agree,1_Agree,0_Disagree,1_Agree,1_Agree,1_Agree,More than 50 miles,100,>10,Less than 50 miles,Bicycle,Bicycle,Other,FL,Male,4-Year College
3_SLM,8.7.2014 16:32:11,0_Disagree,1_Agree,1_Agree,1_Agree,0_Disagree,1_Agree,1_Agree,1_Agree,More than 50 miles,100,>10,51 - 200 Miles,"Personal motor vehicle (car, motorcycle, truck, etc.)","Personal motor vehicle (car, motorcycle, truck, etc.)",MotorVehicle,FL,Male,Graduate Degree
2_STR,8.11.2014 22:17:02,0_Disagree,1_Agree,1_Agree,1_Agree,0_Disagree,1_Agree,1_Agree,1_Agree,11 - 50 miles,50,>10,Less than 50 miles,Bicycle,Bicycle,Other,FL,Female,4-Year College
2_STR,8.6.2014 17:19:56,0_Disagree,1_Agree,1_Agree,1_Agree,0_Disagree,1_Agree,1_Agree,1_Agree,11 - 50 miles,50,>10,Less than 50 miles,"More than one type of transport (for example, bicycle and bus)","More than one type of transport (for example, bicycle and bus)",Other,FL,Male,4-Year College
2_STR,8.7.2014 23:34:18,0_Disagree,1_Agree,1_Agree,1_Agree,0_Disagree,1_Agree,1_Agree,1_Agree,11 - 50 miles,50,>10,Less than 50 miles,Bicycle,Bicycle,Other,FL,Male,Graduate Degree
1_None,8.7.2014 0:11:51,0_Disagree,1_Agree,1_Agree,1_Agree,0_Disagree,1_Agree,1_Agree,1_Agree,11 - 50 miles,50,>10,Less than 50 miles,Bicycle,Bicycle,Other,FL,Male,4-Year College
1_None,8.7.2014 11:37:49,0_Disagree,1_Agree,1_Agree,1_Agree,0_Disagree,1_Agree,1_Agree,1_Agree,11 - 50 miles,50,>10,51 - 200 Miles,I do not commute to work or school,I do not commute to work or school,Other,FL,Male,4-Year College
1_None,8.7.2014 13:27:00,0_Disagree,1_Agree,1_Agree,1_Agree,0_Disagree,1_Agree,1_Agree,1_Agree,11 - 50 miles,50,>10,51 - 200 Miles,I do not commute to work or school,I do not commute to work or school,Other,FL,Male,4-Year College
1_None,8.7.2014 19:22:47,0_Disagree,1_Agree,1_Agree,1_Agree,0_Disagree,1_Agree,1_Agree,1_Agree,More than 50 miles,100,>10,51 - 200 Miles,I do not commute to work or school,I do not commute to work or school,Other,FL,Male,Graduate Degree
3_SLM,8.7.2014 10:59:17,1_Agree,1_Agree,1_Agree,1_Agree,0_Disagree,1_Agree,1_Agree,1_Agree,11 - 50 miles,50,>10,Less than 50 miles,"More than one type of transport (for example, bicycle and bus)","More than one type of transport (for example, bicycle and bus)",Other,GA,Female,Graduate Degree
2_STR,8.7.2014 10:56:52,1_Agree,1_Agree,1_Agree,1_Agree,0_Disagree,1_Agree,1_Agree,1_Agree,11 - 50 miles,50,>10,Less than 50 miles,Bicycle,Bicycle,Other,GA,Female,Graduate Degree
2_STR,8.7.2014 9:51:41,1_Agree,1_Agree,1_Agree,1_Agree,0_Disagree,1_Agree,1_Agree,1_Agree,More than 50 miles,100,>10,51 - 200 Miles,"Personal motor vehicle (car, motorcycle, truck, etc.)","Personal motor vehicle (car, motorcycle, truck, etc.)",MotorVehicle,GA,Male,4-Year College
1_None,8.7.2014 12:14:16,1_Agree,1_Agree,1_Agree,1_Agree,0_Disagree,1_Agree,1_Agree,1_Agree,11 - 50 miles,50,>10,Less than 50 miles,Bicycle,Bicycle,Other,GA,Male,4-Year College
4_BMUFL,8.7.2014 13:51:18,0_Disagree,1_Agree,1_Agree,1_Agree,0_Disagree,1_Agree,1_Agree,1_Agree,11 - 50 miles,50,>10,Less than 50 miles,Bicycle,Bicycle,Other,GA,Male,4-Year College
4_BMUFL,8.7.2014 14:02:19,0_Disagree,1_Agree,1_Agree,1_Agree,0_Disagree,1_Agree,1_Agree,1_Agree,More than 50 miles,100,>10,51 - 200 Miles,Bicycle,Bicycle,Other,GA,Male,High School
4_BMUFL,8.7.2014 14:33:35,0_Disagree,1_Agree,1_Agree,1_Agree,0_Disagree,1_Agree,1_Agree,1_Agree,11 - 50 miles,50,>10,Less than 50 miles,Bicycle,Bicycle,Other,GA,Male,4-Year College
4_BMUFL,8.7.2014 18:01:02,0_Disagree,1_Agree,1_Agree,1_Agree,0_Disagree,1_Agree,1_Agree,1_Agree,11 - 50 miles,50,>10,51 - 200 Miles,"Personal motor vehicle (car, motorcycle, truck, etc.)","Personal motor vehicle (car, motorcycle, truck, etc.)",MotorVehicle,GA,Male,Community College
4_BMUFL,8.7.2014 18:53:49,0_Disagree,1_Agree,1_Agree,1_Agree,0_Disagree,1_Agree,1_Agree,1_Agree,11 - 50 miles,50,>10,51 - 200 Miles,Bicycle,Bicycle,Other,GA,Male,4-Year College
4_BMUFL,8.7.2014 21:35:42,0_Disagree,1_Agree,1_Agree,1_Agree,0_Disagree,1_Agree,1_Agree,1_Agree,Less than 10 miles,10,<10,Less than 50 miles,"Personal motor vehicle (car, motorcycle, truck, etc.)","Personal motor vehicle (car, motorcycle, truck, etc.)",MotorVehicle,GA,,4-Year College
4_BMUFL,8.7.2014 9:56:58,0_Disagree,1_Agree,1_Agree,1_Agree,0_Disagree,1_Agree,1_Agree,1_Agree,11 - 50 miles,50,>10,Less than 50 miles,Bicycle,Bicycle,Other,GA,Female,Graduate Degree
3_SLM,8.7.2014 10:28:13,0_Disagree,1_Agree,1_Agree,1_Agree,0_Disagree,1_Agree,1_Agree,1_Agree,11 - 50 miles,50,>10,Less than 50 miles,Bicycle,Bicycle,Other,GA,Female,Graduate Degree
3_SLM,8.7.2014 10:44:30,0_Disagree,1_Agree,1_Agree,1_Agree,0_Disagree,1_Agree,1_Agree,1_Agree,More than 50 miles,100,>10,Less than 50 miles,Bicycle,Bicycle,Other,GA,Female,Graduate Degree
3_SLM,8.7.2014 11:25:09,0_Disagree,1_Agree,1_Agree,1_Agree,0_Disagree,1_Agree,1_Agree,1_Agree,Less than 10 miles,10,<10,51 - 200 Miles,I work at home.,I do not commute to work or school,Other,GA,Male,Graduate Degree
3_SLM,8.7.2014 11:33:45,0_Disagree,1_Agree,1_Agree,1_Agree,0_Disagree,1_Agree,1_Agree,1_Agree,11 - 50 miles,50,>10,Less than 50 miles,"More than one type of transport (for example, bicycle and bus)","More than one type of transport (for example, bicycle and bus)",Other,GA,Female,4-Year College
3_SLM,8.7.2014 12:48:47,0_Disagree,1_Agree,1_Agree,1_Agree,0_Disagree,1_Agree,1_Agree,1_Agree,More than 50 miles,100,>10,None,Bicycle,Bicycle,Other,GA,Male,Graduate Degree
3_SLM,8.7.2014 14:10:00,0_Disagree,1_Agree,1_Agree,1_Agree,0_Disagree,1_Agree,1_Agree,1_Agree,More than 50 miles,100,>10,More than 200 Miles,I do not commute to work or school,I do not commute to work or school,Other,GA,Male,Graduate Degree
3_SLM,8.7.2014 14:59:46,0_Disagree,1_Agree,1_Agree,1_Agree,0_Disagree,1_Agree,1_Agree,1_Agree,11 - 50 miles,50,>10,Less than 50 miles,"Personal motor vehicle (car, motorcycle, truck, etc.)","Personal motor vehicle (car, motorcycle, truck, etc.)",MotorVehicle,GA,Female,Graduate Degree
3_SLM,8.7.2014 15:29:21,0_Disagree,1_Agree,1_Agree,1_Agree,0_Disagree,1_Agree,1_Agree,1_Agree,More than 50 miles,100,>10,Less than 50 miles,Bicycle,Bicycle,Other,GA,Male,Graduate Degree
3_SLM,8.7.2014 16:06:35,0_Disagree,1_Agree,1_Agree,1_Agree,0_Disagree,1_Agree,1_Agree,1_Agree,Less than 10 miles,10,<10,51 - 200 Miles,"Personal motor vehicle (car, motorcycle, truck, etc.)","Personal motor vehicle (car, motorcycle, truck, etc.)",MotorVehicle,GA,Male,Graduate Degree
3_SLM,8.7.2014 6:21:08,0_Disagree,1_Agree,1_Agree,1_Agree,0_Disagree,1_Agree,1_Agree,1_Agree,11 - 50 miles,50,>10,None,Bicycle,Bicycle,Other,GA,Male,4-Year College
3_SLM,8.8.2014 23:53:57,0_Disagree,1_Agree,1_Agree,1_Agree,0_Disagree,1_Agree,1_Agree,1_Agree,11 - 50 miles,50,>10,51 - 200 Miles,Bicycle,Bicycle,Other,GA,Male,4-Year College
2_STR,8.6.2014 22:21:19,0_Disagree,1_Agree,1_Agree,1_Agree,0_Disagree,1_Agree,1_Agree,1_Agree,11 - 50 miles,50,>10,51 - 200 Miles,"Personal motor vehicle (car, motorcycle, truck, etc.)","Personal motor vehicle (car, motorcycle, truck, etc.)",MotorVehicle,GA,Male,4-Year College
2_STR,8.7.2014 10:19:28,0_Disagree,1_Agree,1_Agree,1_Agree,0_Disagree,1_Agree,1_Agree,1_Agree,More than 50 miles,100,>10,51 - 200 Miles,"More than one type of transport (for example, bicycle and bus)","More than one type of transport (for example, bicycle and bus)",Other,GA,Male,Graduate Degree
2_STR,8.7.2014 11:26:59,0_Disagree,1_Agree,1_Agree,1_Agree,0_Disagree,1_Agree,1_Agree,1_Agree,11 - 50 miles,50,>10,51 - 200 Miles,"Personal motor vehicle (car, motorcycle, truck, etc.)","Personal motor vehicle (car, motorcycle, truck, etc.)",MotorVehicle,GA,Male,4-Year College
2_STR,8.7.2014 16:08:31,0_Disagree,1_Agree,1_Agree,1_Agree,0_Disagree,1_Agree,1_Agree,1_Agree,More than 50 miles,100,>10,None,I do not commute to work or school,I do not commute to work or school,Other,GA,Male,4-Year College
2_STR,8.7.2014 9:48:15,0_Disagree,1_Agree,1_Agree,1_Agree,0_Disagree,1_Agree,1_Agree,1_Agree,11 - 50 miles,50,>10,51 - 200 Miles,"Personal motor vehicle (car, motorcycle, truck, etc.)","Personal motor vehicle (car, motorcycle, truck, etc.)",MotorVehicle,GA,Male,4-Year College
1_None,8.11.2014 13:11:33,0_Disagree,1_Agree,1_Agree,1_Agree,0_Disagree,1_Agree,1_Agree,1_Agree,More than 50 miles,100,>10,Less than 50 miles,I do not commute to work or school,I do not commute to work or school,Other,GA,Male,Graduate Degree
1_None,8.7.2014 11:00:21,0_Disagree,1_Agree,1_Agree,1_Agree,0_Disagree,1_Agree,1_Agree,1_Agree,More than 50 miles,100,>10,51 - 200 Miles,"Personal motor vehicle (car, motorcycle, truck, etc.)","Personal motor vehicle (car, motorcycle, truck, etc.)",MotorVehicle,GA,Male,Graduate Degree
1_None,8.7.2014 11:02:04,0_Disagree,1_Agree,1_Agree,1_Agree,0_Disagree,1_Agree,1_Agree,1_Agree,11 - 50 miles,50,>10,Less than 50 miles,Bicycle,Bicycle,Other,GA,Male,4-Year College
1_None,8.7.2014 11:14:27,0_Disagree,1_Agree,1_Agree,1_Agree,0_Disagree,1_Agree,1_Agree,1_Agree,11 - 50 miles,50,>10,Less than 50 miles,"More than one type of transport (for example, bicycle and bus)","More than one type of transport (for example, bicycle and bus)",Other,GA,Female,4-Year College
1_None,8.7.2014 11:56:08,0_Disagree,1_Agree,1_Agree,1_Agree,0_Disagree,1_Agree,1_Agree,1_Agree,11 - 50 miles,50,>10,Less than 50 miles,Bicycle,Bicycle,Other,GA,Male,Graduate Degree
1_None,8.7.2014 12:59:54,0_Disagree,1_Agree,1_Agree,1_Agree,0_Disagree,1_Agree,1_Agree,1_Agree,11 - 50 miles,50,>10,Less than 50 miles,Bicycle,Bicycle,Other,GA,Male,Graduate Degree
1_None,8.7.2014 14:57:31,0_Disagree,1_Agree,1_Agree,1_Agree,0_Disagree,1_Agree,1_Agree,1_Agree,More than 50 miles,100,>10,Less than 50 miles,"More than one type of transport (for example, bicycle and bus)","More than one type of transport (for example, bicycle and bus)",Other,GA,Male,4-Year College
1_None,8.7.2014 19:46:14,0_Disagree,1_Agree,1_Agree,1_Agree,0_Disagree,1_Agree,1_Agree,1_Agree,More than 50 miles,100,>10,Less than 50 miles,Bicycle,Bicycle,Other,GA,Male,Graduate Degree
1_None,8.7.2014 8:23:31,0_Disagree,1_Agree,1_Agree,1_Agree,0_Disagree,1_Agree,1_Agree,1_Agree,11 - 50 miles,50,>10,51 - 200 Miles,"Personal motor vehicle (car, motorcycle, truck, etc.)","Personal motor vehicle (car, motorcycle, truck, etc.)",MotorVehicle,GA,Male,Graduate Degree
1_None,8.7.2014 9:49:05,0_Disagree,1_Agree,1_Agree,1_Agree,0_Disagree,1_Agree,1_Agree,1_Agree,More than 50 miles,100,>10,None,Bicycle,Bicycle,Other,GA,Male,High School
1_None,8.7.2014 9:53:19,0_Disagree,1_Agree,1_Agree,1_Agree,0_Disagree,1_Agree,1_Agree,1_Agree,11 - 50 miles,50,>10,51 - 200 Miles,Bicycle,Bicycle,Other,GA,Male,Graduate Degree
1_None,8.8.2014 16:32:26,0_Disagree,1_Agree,1_Agree,1_Agree,0_Disagree,1_Agree,1_Agree,1_Agree,11 - 50 miles,50,>10,None,Bicycle,Bicycle,Other,GA,Male,4-Year College
1_None,8.8.2014 8:38:18,0_Disagree,1_Agree,1_Agree,1_Agree,0_Disagree,1_Agree,1_Agree,1_Agree,11 - 50 miles,50,>10,51 - 200 Miles,"Personal motor vehicle (car, motorcycle, truck, etc.)","Personal motor vehicle (car, motorcycle, truck, etc.)",MotorVehicle,GA,Male,4-Year College
4_BMUFL,8.7.2014 7:06:46,0_Disagree,1_Agree,1_Agree,1_Agree,0_Disagree,1_Agree,1_Agree,1_Agree,11 - 50 miles,50,>10,51 - 200 Miles,I do not commute to work or school,I do not commute to work or school,Other,HI,Male,4-Year College
1_None,8.8.2014 16:37:26,0_Disagree,1_Agree,1_Agree,1_Agree,0_Disagree,1_Agree,1_Agree,1_Agree,11 - 50 miles,50,>10,Less than 50 miles,Bicycle,Bicycle,Other,HI,Female,Graduate Degree
4_BMUFL,8.12.2014 9:50:46,0_Disagree,1_Agree,1_Agree,1_Agree,0_Disagree,1_Agree,1_Agree,1_Agree,Less than 10 miles,10,<10,More than 200 Miles,"Personal motor vehicle (car, motorcycle, truck, etc.)","Personal motor vehicle (car, motorcycle, truck, etc.)",MotorVehicle,IA,Male,Graduate Degree
4_BMUFL,8.6.2014 18:55:48,0_Disagree,1_Agree,1_Agree,1_Agree,0_Disagree,1_Agree,1_Agree,1_Agree,11 - 50 miles,50,>10,51 - 200 Miles,Bicycle,Bicycle,Other,IA,Male,Graduate Degree
4_BMUFL,8.7.2014 12:00:10,0_Disagree,1_Agree,1_Agree,1_Agree,0_Disagree,1_Agree,1_Agree,1_Agree,None,0,<10,Less than 50 miles,"Personal motor vehicle (car, motorcycle, truck, etc.)","Personal motor vehicle (car, motorcycle, truck, etc.)",MotorVehicle,IA,Male,4-Year College
4_BMUFL,8.7.2014 12:00:17,0_Disagree,1_Agree,1_Agree,1_Agree,0_Disagree,1_Agree,1_Agree,1_Agree,None,0,<10,Less than 50 miles,"Personal motor vehicle (car, motorcycle, truck, etc.)","Personal motor vehicle (car, motorcycle, truck, etc.)",MotorVehicle,IA,Male,4-Year College
4_BMUFL,8.8.2014 20:58:54,0_Disagree,1_Agree,1_Agree,1_Agree,0_Disagree,1_Agree,1_Agree,1_Agree,None,0,<10,51 - 200 Miles,"Personal motor vehicle (car, motorcycle, truck, etc.)","Personal motor vehicle (car, motorcycle, truck, etc.)",MotorVehicle,IA,Male,High School
3_SLM,8.6.2014 20:46:14,0_Disagree,1_Agree,1_Agree,1_Agree,0_Disagree,1_Agree,1_Agree,1_Agree,More than 50 miles,100,>10,51 - 200 Miles,"Personal motor vehicle (car, motorcycle, truck, etc.)","Personal motor vehicle (car, motorcycle, truck, etc.)",MotorVehicle,IA,Male,4-Year College
3_SLM,8.7.2014 0:16:54,0_Disagree,1_Agree,1_Agree,1_Agree,0_Disagree,1_Agree,1_Agree,1_Agree,11 - 50 miles,50,>10,Less than 50 miles,"More than one type of transport (for example, bicycle and bus)","More than one type of transport (for example, bicycle and bus)",Other,IA,Male,4-Year College
3_SLM,8.7.2014 13:54:57,0_Disagree,1_Agree,1_Agree,1_Agree,0_Disagree,1_Agree,1_Agree,1_Agree,More than 50 miles,100,>10,Less than 50 miles,Bicycle,Bicycle,Other,IA,Male,Community College
3_SLM,8.8.2014 8:23:51,0_Disagree,1_Agree,1_Agree,1_Agree,0_Disagree,1_Agree,1_Agree,1_Agree,11 - 50 miles,50,>10,Less than 50 miles,Bicycle,Bicycle,Other,IA,Male,Graduate Degree
2_STR,8.8.2014 11:17:04,0_Disagree,1_Agree,1_Agree,1_Agree,0_Disagree,1_Agree,1_Agree,1_Agree,More than 50 miles,100,>10,51 - 200 Miles,"Personal motor vehicle (car, motorcycle, truck, etc.)","Personal motor vehicle (car, motorcycle, truck, etc.)",MotorVehicle,IA,Male,4-Year College
1_None,8.12.2014 8:35:14,0_Disagree,1_Agree,1_Agree,1_Agree,0_Disagree,1_Agree,1_Agree,1_Agree,More than 50 miles,100,>10,Less than 50 miles,Bicycle,Bicycle,Other,IA,Male,Graduate Degree
1_None,8.6.2014 17:00:33,0_Disagree,1_Agree,1_Agree,1_Agree,0_Disagree,1_Agree,1_Agree,1_Agree,More than 50 miles,100,>10,Less than 50 miles,"Personal motor vehicle (car, motorcycle, truck, etc.)","Personal motor vehicle (car, motorcycle, truck, etc.)",MotorVehicle,IA,Male,4-Year College
4_BMUFL,8.10.2014 1:36:55,1_Agree,1_Agree,1_Agree,1_Agree,0_Disagree,1_Agree,1_Agree,1_Agree,More than 50 miles,100,>10,Less than 50 miles,Bicycle,Bicycle,Other,ID,Male,4-Year College
4_BMUFL,8.6.2014 16:53:27,0_Disagree,1_Agree,1_Agree,1_Agree,0_Disagree,1_Agree,1_Agree,1_Agree,11 - 50 miles,50,>10,Less than 50 miles,Bicycle,Bicycle,Other,ID,Male,4-Year College
4_BMUFL,8.7.2014 14:37:33,0_Disagree,1_Agree,1_Agree,1_Agree,0_Disagree,1_Agree,1_Agree,1_Agree,11 - 50 miles,50,>10,Less than 50 miles,Bicycle,Bicycle,Other,ID,Male,Graduate Degree
2_STR,8.9.2014 23:38:07,0_Disagree,1_Agree,1_Agree,1_Agree,0_Disagree,1_Agree,1_Agree,1_Agree,More than 50 miles,100,>10,Less than 50 miles,Bicycle,Bicycle,Other,ID,Male,Graduate Degree
1_None,8.10.2014 1:39:43,0_Disagree,1_Agree,1_Agree,1_Agree,0_Disagree,1_Agree,1_Agree,1_Agree,11 - 50 miles,50,>10,Less than 50 miles,Bicycle,Bicycle,Other,ID,Female,High School
1_None,8.11.2014 3:40:06,0_Disagree,1_Agree,1_Agree,1_Agree,0_Disagree,1_Agree,1_Agree,1_Agree,More than 50 miles,100,>10,None,Bicycle,Bicycle,Other,ID,Male,4-Year College
1_None,8.7.2014 15:43:17,0_Disagree,1_Agree,1_Agree,1_Agree,0_Disagree,1_Agree,1_Agree,1_Agree,11 - 50 miles,50,>10,51 - 200 Miles,"More than one type of transport (for example, bicycle and bus)","More than one type of transport (for example, bicycle and bus)",Other,ID,Male,Graduate Degree
4_BMUFL,8.8.2014 14:22:03,1_Agree,1_Agree,1_Agree,1_Agree,0_Disagree,1_Agree,1_Agree,1_Agree,11 - 50 miles,50,>10,Less than 50 miles,Bicycle,Bicycle,Other,IL,Male,Graduate Degree
2_STR,8.20.2014 12:31:47,1_Agree,1_Agree,1_Agree,1_Agree,0_Disagree,1_Agree,1_Agree,1_Agree,Less than 10 miles,10,<10,Less than 50 miles,I do not commute to work or school,I do not commute to work or school,Other,IL,Female,4-Year College
1_None,8.9.2014 12:38:05,1_Agree,1_Agree,1_Agree,1_Agree,0_Disagree,1_Agree,1_Agree,1_Agree,More than 50 miles,100,>10,51 - 200 Miles,"More than one type of transport (for example, bicycle and bus)","More than one type of transport (for example, bicycle and bus)",Other,IL,Male,4-Year College
4_BMUFL,8.6.2014 16:59:10,0_Disagree,1_Agree,1_Agree,1_Agree,0_Disagree,1_Agree,1_Agree,1_Agree,More than 50 miles,100,>10,Less than 50 miles,I do not commute to work or school,I do not commute to work or school,Other,IL,Male,Graduate Degree
4_BMUFL,8.6.2014 19:54:44,0_Disagree,1_Agree,1_Agree,1_Agree,0_Disagree,1_Agree,1_Agree,1_Agree,11 - 50 miles,50,>10,51 - 200 Miles,"Personal motor vehicle (car, motorcycle, truck, etc.)","Personal motor vehicle (car, motorcycle, truck, etc.)",MotorVehicle,IL,,Graduate Degree
4_BMUFL,8.6.2014 20:42:23,0_Disagree,1_Agree,1_Agree,1_Agree,0_Disagree,1_Agree,1_Agree,1_Agree,More than 50 miles,100,>10,51 - 200 Miles,Bicycle,Bicycle,Other,IL,Male,4-Year College
4_BMUFL,8.6.2014 23:08:33,0_Disagree,1_Agree,1_Agree,1_Agree,0_Disagree,1_Agree,1_Agree,1_Agree,Less than 10 miles,10,<10,More than 200 Miles,"Personal motor vehicle (car, motorcycle, truck, etc.)","Personal motor vehicle (car, motorcycle, truck, etc.)",MotorVehicle,IL,Male,4-Year College
4_BMUFL,8.7.2014 10:34:21,0_Disagree,1_Agree,1_Agree,1_Agree,0_Disagree,1_Agree,1_Agree,1_Agree,11 - 50 miles,50,>10,None,Bicycle,Bicycle,Other,IL,Female,Graduate Degree
4_BMUFL,9.3.2014 9:53:20,0_Disagree,1_Agree,1_Agree,1_Agree,0_Disagree,1_Agree,1_Agree,1_Agree,11 - 50 miles,50,>10,None,Bicycle,Bicycle,Other,IL,Male,Graduate Degree
3_SLM,8.25.2014 1:50:35,0_Disagree,1_Agree,1_Agree,1_Agree,0_Disagree,1_Agree,1_Agree,1_Agree,More than 50 miles,100,>10,None,I work as a cycle courier. My bike is my work.,Bicycle,Other,IL,Male,Community College
3_SLM,8.6.2014 16:48:29,0_Disagree,1_Agree,1_Agree,1_Agree,0_Disagree,1_Agree,1_Agree,1_Agree,11 - 50 miles,50,>10,Less than 50 miles,Bicycle,Bicycle,Other,IL,Male,Graduate Degree
3_SLM,8.7.2014 22:39:14,0_Disagree,1_Agree,1_Agree,1_Agree,0_Disagree,1_Agree,1_Agree,1_Agree,11 - 50 miles,50,>10,None,Bicycle,Bicycle,Other,IL,Male,High School
3_SLM,8.8.2014 13:14:07,0_Disagree,1_Agree,1_Agree,1_Agree,0_Disagree,1_Agree,1_Agree,1_Agree,11 - 50 miles,50,>10,Less than 50 miles,Bicycle,Bicycle,Other,IL,Male,Community College
2_STR,8.6.2014 19:03:16,0_Disagree,1_Agree,1_Agree,1_Agree,0_Disagree,1_Agree,1_Agree,1_Agree,More than 50 miles,100,>10,51 - 200 Miles,"More than one type of transport (for example, bicycle and bus)","More than one type of transport (for example, bicycle and bus)",Other,IL,,
2_STR,8.7.2014 14:13:09,0_Disagree,1_Agree,1_Agree,1_Agree,0_Disagree,1_Agree,1_Agree,1_Agree,More than 50 miles,100,>10,None,Bicycle,Bicycle,Other,IL,Male,4-Year College
2_STR,8.7.2014 17:55:03,0_Disagree,1_Agree,1_Agree,1_Agree,0_Disagree,1_Agree,1_Agree,1_Agree,11 - 50 miles,50,>10,51 - 200 Miles,"Personal motor vehicle (car, motorcycle, truck, etc.)","Personal motor vehicle (car, motorcycle, truck, etc.)",MotorVehicle,IL,Male,4-Year College
2_STR,8.8.2014 12:00:57,0_Disagree,1_Agree,1_Agree,1_Agree,0_Disagree,1_Agree,1_Agree,1_Agree,11 - 50 miles,50,>10,Less than 50 miles,"More than one type of transport (for example, bicycle and bus)","More than one type of transport (for example, bicycle and bus)",Other,IL,Male,Graduate Degree
2_STR,9.3.2014 14:41:19,0_Disagree,1_Agree,1_Agree,1_Agree,0_Disagree,1_Agree,1_Agree,1_Agree,11 - 50 miles,50,>10,None,Bicycle,Bicycle,Other,IL,Male,Graduate Degree
1_None,8.13.2014 13:05:11,0_Disagree,1_Agree,1_Agree,1_Agree,0_Disagree,1_Agree,1_Agree,1_Agree,More than 50 miles,100,>10,None,Bicycle,Bicycle,Other,IL,Male,Community College
1_None,8.23.2014 6:38:30,0_Disagree,1_Agree,1_Agree,1_Agree,0_Disagree,1_Agree,1_Agree,1_Agree,More than 50 miles,100,>10,51 - 200 Miles,Bicycle,Bicycle,Other,IL,Male,4-Year College
1_None,8.23.2014 9:01:41,0_Disagree,1_Agree,1_Agree,1_Agree,0_Disagree,1_Agree,1_Agree,1_Agree,Less than 10 miles,10,<10,Less than 50 miles,Bicycle,Bicycle,Other,IL,Female,Graduate Degree
1_None,8.6.2014 16:58:11,0_Disagree,1_Agree,1_Agree,1_Agree,0_Disagree,1_Agree,1_Agree,1_Agree,More than 50 miles,100,>10,None,Bicycle,Bicycle,Other,IL,Male,4-Year College
1_None,8.6.2014 19:29:41,0_Disagree,1_Agree,1_Agree,1_Agree,0_Disagree,1_Agree,1_Agree,1_Agree,More than 50 miles,100,>10,None,"More than one type of transport (for example, bicycle and bus)","More than one type of transport (for example, bicycle and bus)",Other,IL,Male,4-Year College
1_None,8.6.2014 20:48:17,0_Disagree,1_Agree,1_Agree,1_Agree,0_Disagree,1_Agree,1_Agree,1_Agree,More than 50 miles,100,>10,51 - 200 Miles,I do not commute to work or school,I do not commute to work or school,Other,IL,Male,4-Year College
1_None,8.6.2014 22:33:21,0_Disagree,1_Agree,1_Agree,1_Agree,0_Disagree,1_Agree,1_Agree,1_Agree,More than 50 miles,100,>10,Less than 50 miles,"More than one type of transport (for example, bicycle and bus)","More than one type of transport (for example, bicycle and bus)",Other,IL,Male,4-Year College
1_None,8.6.2014 22:43:20,0_Disagree,1_Agree,1_Agree,1_Agree,0_Disagree,1_Agree,1_Agree,1_Agree,Less than 10 miles,10,<10,51 - 200 Miles,"Personal motor vehicle (car, motorcycle, truck, etc.)","Personal motor vehicle (car, motorcycle, truck, etc.)",MotorVehicle,IL,Male,Graduate Degree
1_None,8.6.2014 23:09:51,0_Disagree,1_Agree,1_Agree,1_Agree,0_Disagree,1_Agree,1_Agree,1_Agree,Less than 10 miles,10,<10,51 - 200 Miles,"Personal motor vehicle (car, motorcycle, truck, etc.)","Personal motor vehicle (car, motorcycle, truck, etc.)",MotorVehicle,IL,Male,High School
1_None,8.7.2014 13:30:35,0_Disagree,1_Agree,1_Agree,1_Agree,0_Disagree,1_Agree,1_Agree,1_Agree,More than 50 miles,100,>10,None,Bicycle,Bicycle,Other,IL,Male,4-Year College
1_None,8.7.2014 14:01:30,0_Disagree,1_Agree,1_Agree,1_Agree,0_Disagree,1_Agree,1_Agree,1_Agree,More than 50 miles,100,>10,None,Bicycle,Bicycle,Other,IL,Male,4-Year College
1_None,8.7.2014 14:19:56,0_Disagree,1_Agree,1_Agree,1_Agree,0_Disagree,1_Agree,1_Agree,1_Agree,More than 50 miles,100,>10,None,Bicycle,Bicycle,Other,IL,Female,4-Year College
1_None,8.7.2014 23:26:00,0_Disagree,1_Agree,1_Agree,1_Agree,0_Disagree,1_Agree,1_Agree,1_Agree,11 - 50 miles,50,>10,Less than 50 miles,"More than one type of transport (for example, bicycle and bus)","More than one type of transport (for example, bicycle and bus)",Other,IL,Male,Graduate Degree
1_None,8.7.2014 8:42:17,0_Disagree,1_Agree,1_Agree,1_Agree,0_Disagree,1_Agree,1_Agree,1_Agree,11 - 50 miles,50,>10,Less than 50 miles,Bicycle,Bicycle,Other,IL,Male,Community College
1_None,8.7.2014 8:45:33,0_Disagree,1_Agree,1_Agree,1_Agree,0_Disagree,1_Agree,1_Agree,1_Agree,11 - 50 miles,50,>10,51 - 200 Miles,"Personal motor vehicle (car, motorcycle, truck, etc.)","Personal motor vehicle (car, motorcycle, truck, etc.)",MotorVehicle,IL,Male,4-Year College
4_BMUFL,8.20.2014 11:43:38,0_Disagree,1_Agree,1_Agree,1_Agree,0_Disagree,1_Agree,1_Agree,1_Agree,11 - 50 miles,50,>10,51 - 200 Miles,"Personal motor vehicle (car, motorcycle, truck, etc.)","Personal motor vehicle (car, motorcycle, truck, etc.)",MotorVehicle,IN,Male,Graduate Degree
4_BMUFL,8.20.2014 12:37:03,0_Disagree,1_Agree,1_Agree,1_Agree,0_Disagree,1_Agree,1_Agree,1_Agree,11 - 50 miles,50,>10,Less than 50 miles,"Personal motor vehicle (car, motorcycle, truck, etc.)","Personal motor vehicle (car, motorcycle, truck, etc.)",MotorVehicle,IN,Male,High School
4_BMUFL,8.7.2014 22:29:42,0_Disagree,1_Agree,1_Agree,1_Agree,0_Disagree,1_Agree,1_Agree,1_Agree,11 - 50 miles,50,>10,51 - 200 Miles,"Retired, so no work or school",I do not commute to work or school,Other,IN,Female,Graduate Degree
3_SLM,8.7.2014 14:20:43,0_Disagree,1_Agree,1_Agree,1_Agree,0_Disagree,1_Agree,1_Agree,1_Agree,More than 50 miles,100,>10,51 - 200 Miles,"Personal motor vehicle (car, motorcycle, truck, etc.)","Personal motor vehicle (car, motorcycle, truck, etc.)",MotorVehicle,IN,Female,Graduate Degree
3_SLM,8.9.2014 0:20:08,0_Disagree,1_Agree,1_Agree,1_Agree,0_Disagree,1_Agree,1_Agree,1_Agree,More than 50 miles,100,>10,More than 200 Miles,Bicycle,Bicycle,Other,IN,Male,High School
2_STR,8.6.2014 22:01:26,1_Agree,1_Agree,1_Agree,1_Agree,0_Disagree,1_Agree,1_Agree,1_Agree,More than 50 miles,100,>10,51 - 200 Miles,"Personal motor vehicle (car, motorcycle, truck, etc.)","Personal motor vehicle (car, motorcycle, truck, etc.)",MotorVehicle,KS,Male,Community College
4_BMUFL,8.11.2014 9:17:16,0_Disagree,1_Agree,1_Agree,1_Agree,0_Disagree,1_Agree,1_Agree,1_Agree,11 - 50 miles,50,>10,Less than 50 miles,Bicycle,Bicycle,Other,KS,Male,Graduate Degree
3_SLM,8.7.2014 0:09:12,0_Disagree,1_Agree,1_Agree,1_Agree,0_Disagree,1_Agree,1_Agree,1_Agree,11 - 50 miles,50,>10,51 - 200 Miles,"Personal motor vehicle (car, motorcycle, truck, etc.)","Personal motor vehicle (car, motorcycle, truck, etc.)",MotorVehicle,KS,Male,Community College
1_None,8.6.2014 22:33:55,0_Disagree,1_Agree,1_Agree,1_Agree,0_Disagree,1_Agree,1_Agree,1_Agree,More than 50 miles,100,>10,Less than 50 miles,Bicycle,Bicycle,Other,KS,Male,4-Year College
1_None,8.7.2014 10:10:59,0_Disagree,1_Agree,1_Agree,1_Agree,0_Disagree,1_Agree,1_Agree,1_Agree,11 - 50 miles,50,>10,51 - 200 Miles,"Personal motor vehicle (car, motorcycle, truck, etc.)","Personal motor vehicle (car, motorcycle, truck, etc.)",MotorVehicle,KS,Male,High School
1_None,8.7.2014 14:55:33,0_Disagree,1_Agree,1_Agree,1_Agree,0_Disagree,1_Agree,1_Agree,1_Agree,More than 50 miles,100,>10,Less than 50 miles,"Public transport (bus, school bus, train, etc.)","Public transport (bus, school bus, train, etc.)",Other,KS,Male,4-Year College
4_BMUFL,8.7.2014 14:56:48,1_Agree,1_Agree,1_Agree,1_Agree,0_Disagree,1_Agree,1_Agree,1_Agree,11 - 50 miles,50,>10,Less than 50 miles,Bicycle,Bicycle,Other,KY,Female,Graduate Degree
1_None,8.7.2014 19:24:15,1_Agree,1_Agree,1_Agree,1_Agree,0_Disagree,1_Agree,1_Agree,1_Agree,11 - 50 miles,50,>10,More than 200 Miles,"Personal motor vehicle (car, motorcycle, truck, etc.)","Personal motor vehicle (car, motorcycle, truck, etc.)",MotorVehicle,KY,Male,4-Year College
4_BMUFL,8.19.2014 12:28:30,0_Disagree,1_Agree,1_Agree,1_Agree,0_Disagree,1_Agree,1_Agree,1_Agree,11 - 50 miles,50,>10,Less than 50 miles,Bicycle,Bicycle,Other,KY,Male,4-Year College
4_BMUFL,8.7.2014 14:40:30,0_Disagree,1_Agree,1_Agree,1_Agree,0_Disagree,1_Agree,1_Agree,1_Agree,More than 50 miles,100,>10,51 - 200 Miles,"Personal motor vehicle (car, motorcycle, truck, etc.)","Personal motor vehicle (car, motorcycle, truck, etc.)",MotorVehicle,KY,Male,Graduate Degree
4_BMUFL,8.7.2014 14:59:30,0_Disagree,1_Agree,1_Agree,1_Agree,0_Disagree,1_Agree,1_Agree,1_Agree,11 - 50 miles,50,>10,Less than 50 miles,Bicycle,Bicycle,Other,KY,Male,4-Year College
4_BMUFL,8.7.2014 15:03:35,0_Disagree,1_Agree,1_Agree,1_Agree,0_Disagree,1_Agree,1_Agree,1_Agree,More than 50 miles,100,>10,More than 200 Miles,"Personal motor vehicle (car, motorcycle, truck, etc.)","Personal motor vehicle (car, motorcycle, truck, etc.)",MotorVehicle,KY,Male,Graduate Degree
4_BMUFL,8.7.2014 15:19:21,0_Disagree,1_Agree,1_Agree,1_Agree,0_Disagree,1_Agree,1_Agree,1_Agree,11 - 50 miles,50,>10,Less than 50 miles,"More than one type of transport (for example, bicycle and bus)","More than one type of transport (for example, bicycle and bus)",Other,KY,Male,Graduate Degree
4_BMUFL,8.7.2014 15:29:26,0_Disagree,1_Agree,1_Agree,1_Agree,0_Disagree,1_Agree,1_Agree,1_Agree,More than 50 miles,100,>10,51 - 200 Miles,"Personal motor vehicle (car, motorcycle, truck, etc.)","Personal motor vehicle (car, motorcycle, truck, etc.)",MotorVehicle,KY,Male,4-Year College
4_BMUFL,8.7.2014 16:44:41,0_Disagree,1_Agree,1_Agree,1_Agree,0_Disagree,1_Agree,1_Agree,1_Agree,More than 50 miles,100,>10,Less than 50 miles,"Personal motor vehicle (car, motorcycle, truck, etc.)","Personal motor vehicle (car, motorcycle, truck, etc.)",MotorVehicle,KY,Female,Graduate Degree
4_BMUFL,8.7.2014 21:24:56,0_Disagree,1_Agree,1_Agree,1_Agree,0_Disagree,1_Agree,1_Agree,1_Agree,Less than 10 miles,10,<10,51 - 200 Miles,"Personal motor vehicle (car, motorcycle, truck, etc.)","Personal motor vehicle (car, motorcycle, truck, etc.)",MotorVehicle,KY,Female,Graduate Degree
3_SLM,8.6.2014 18:36:35,0_Disagree,1_Agree,1_Agree,1_Agree,0_Disagree,1_Agree,1_Agree,1_Agree,More than 50 miles,100,>10,51 - 200 Miles,I do not commute to work or school,I do not commute to work or school,Other,KY,Male,4-Year College
3_SLM,8.7.2014 10:11:43,0_Disagree,1_Agree,1_Agree,1_Agree,0_Disagree,1_Agree,1_Agree,1_Agree,11 - 50 miles,50,>10,None,Bicycle,Bicycle,Other,KY,Male,High School
3_SLM,8.7.2014 12:55:54,0_Disagree,1_Agree,1_Agree,1_Agree,0_Disagree,1_Agree,1_Agree,1_Agree,11 - 50 miles,50,>10,51 - 200 Miles,"Personal motor vehicle (car, motorcycle, truck, etc.)","Personal motor vehicle (car, motorcycle, truck, etc.)",MotorVehicle,KY,Male,4-Year College
3_SLM,8.7.2014 13:46:18,0_Disagree,1_Agree,1_Agree,1_Agree,0_Disagree,1_Agree,1_Agree,1_Agree,None,0,<10,51 - 200 Miles,"Personal motor vehicle (car, motorcycle, truck, etc.)","Personal motor vehicle (car, motorcycle, truck, etc.)",MotorVehicle,KY,Male,Graduate Degree
3_SLM,8.7.2014 14:01:37,0_Disagree,1_Agree,1_Agree,1_Agree,0_Disagree,1_Agree,1_Agree,1_Agree,11 - 50 miles,50,>10,Less than 50 miles,Bicycle,Bicycle,Other,KY,Male,Graduate Degree
3_SLM,8.7.2014 14:14:51,0_Disagree,1_Agree,1_Agree,1_Agree,0_Disagree,1_Agree,1_Agree,1_Agree,11 - 50 miles,50,>10,51 - 200 Miles,"Personal motor vehicle (car, motorcycle, truck, etc.)","Personal motor vehicle (car, motorcycle, truck, etc.)",MotorVehicle,KY,Male,High School
3_SLM,8.7.2014 14:32:27,0_Disagree,1_Agree,1_Agree,1_Agree,0_Disagree,1_Agree,1_Agree,1_Agree,More than 50 miles,100,>10,51 - 200 Miles,"Personal motor vehicle (car, motorcycle, truck, etc.)","Personal motor vehicle (car, motorcycle, truck, etc.)",MotorVehicle,KY,Female,Graduate Degree
3_SLM,8.7.2014 14:41:37,0_Disagree,1_Agree,1_Agree,1_Agree,0_Disagree,1_Agree,1_Agree,1_Agree,More than 50 miles,100,>10,51 - 200 Miles,I do not commute to work or school,I do not commute to work or school,Other,KY,Male,4-Year College
3_SLM,8.7.2014 15:53:00,0_Disagree,1_Agree,1_Agree,1_Agree,0_Disagree,1_Agree,1_Agree,1_Agree,More than 50 miles,100,>10,Less than 50 miles,Bicycle,Bicycle,Other,KY,Male,Graduate Degree
2_STR,8.6.2014 20:13:37,0_Disagree,1_Agree,1_Agree,1_Agree,0_Disagree,1_Agree,1_Agree,1_Agree,More than 50 miles,100,>10,Less than 50 miles,Bicycle,Bicycle,Other,KY,Male,Graduate Degree
2_STR,8.7.2014 12:31:28,0_Disagree,1_Agree,1_Agree,1_Agree,0_Disagree,1_Agree,1_Agree,1_Agree,11 - 50 miles,50,>10,Less than 50 miles,I do not commute to work or school,I do not commute to work or school,Other,KY,Male,4-Year College
2_STR,8.7.2014 13:58:52,0_Disagree,1_Agree,1_Agree,1_Agree,0_Disagree,1_Agree,1_Agree,1_Agree,More than 50 miles,100,>10,Less than 50 miles,Bicycle,Bicycle,Other,KY,Male,4-Year College
2_STR,8.7.2014 14:02:24,0_Disagree,1_Agree,1_Agree,1_Agree,0_Disagree,1_Agree,1_Agree,1_Agree,More than 50 miles,100,>10,Less than 50 miles,split evenly btwn bike and personal car,Varies by day,Other,KY,Female,Community College
2_STR,8.7.2014 14:37:49,0_Disagree,1_Agree,1_Agree,1_Agree,0_Disagree,1_Agree,1_Agree,1_Agree,More than 50 miles,100,>10,Less than 50 miles,Bicycle,Bicycle,Other,KY,Male,High School
2_STR,8.7.2014 18:12:23,0_Disagree,1_Agree,1_Agree,1_Agree,0_Disagree,1_Agree,1_Agree,1_Agree,11 - 50 miles,50,>10,51 - 200 Miles,"Personal motor vehicle (car, motorcycle, truck, etc.)","Personal motor vehicle (car, motorcycle, truck, etc.)",MotorVehicle,KY,Male,High School
2_STR,8.8.2014 8:52:04,0_Disagree,1_Agree,1_Agree,1_Agree,0_Disagree,1_Agree,1_Agree,1_Agree,None,0,<10,More than 200 Miles,"Personal motor vehicle (car, motorcycle, truck, etc.)","Personal motor vehicle (car, motorcycle, truck, etc.)",MotorVehicle,KY,Female,4-Year College
1_None,8.10.2014 14:35:05,0_Disagree,1_Agree,1_Agree,1_Agree,0_Disagree,1_Agree,1_Agree,1_Agree,11 - 50 miles,50,>10,Less than 50 miles,Bicycle,Bicycle,Other,KY,Male,High School
1_None,8.19.2014 0:02:18,0_Disagree,1_Agree,1_Agree,1_Agree,0_Disagree,1_Agree,1_Agree,1_Agree,More than 50 miles,100,>10,51 - 200 Miles,"Personal motor vehicle (car, motorcycle, truck, etc.)","Personal motor vehicle (car, motorcycle, truck, etc.)",MotorVehicle,KY,Male,High School
1_None,8.7.2014 13:41:17,0_Disagree,1_Agree,1_Agree,1_Agree,0_Disagree,1_Agree,1_Agree,1_Agree,More than 50 miles,100,>10,None,Bicycle,Bicycle,Other,KY,Female,Community College
1_None,8.7.2014 13:50:57,0_Disagree,1_Agree,1_Agree,1_Agree,0_Disagree,1_Agree,1_Agree,1_Agree,More than 50 miles,100,>10,51 - 200 Miles,"Personal motor vehicle (car, motorcycle, truck, etc.)","Personal motor vehicle (car, motorcycle, truck, etc.)",MotorVehicle,KY,Female,4-Year College
1_None,8.7.2014 13:54:51,0_Disagree,1_Agree,1_Agree,1_Agree,0_Disagree,1_Agree,1_Agree,1_Agree,11 - 50 miles,50,>10,Less than 50 miles,"Personal motor vehicle (car, motorcycle, truck, etc.)","Personal motor vehicle (car, motorcycle, truck, etc.)",MotorVehicle,KY,Male,Graduate Degree
1_None,8.7.2014 14:06:49,0_Disagree,1_Agree,1_Agree,1_Agree,0_Disagree,1_Agree,1_Agree,1_Agree,More than 50 miles,100,>10,More than 200 Miles,"Personal motor vehicle (car, motorcycle, truck, etc.)","Personal motor vehicle (car, motorcycle, truck, etc.)",MotorVehicle,KY,Male,High School
1_None,8.7.2014 15:01:33,0_Disagree,1_Agree,1_Agree,1_Agree,0_Disagree,1_Agree,1_Agree,1_Agree,More than 50 miles,100,>10,Less than 50 miles,Bicycle,Bicycle,Other,KY,Male,Graduate Degree
1_None,8.7.2014 19:45:32,0_Disagree,1_Agree,1_Agree,1_Agree,0_Disagree,1_Agree,1_Agree,1_Agree,More than 50 miles,100,>10,Less than 50 miles,Bicycle,Bicycle,Other,KY,Male,Graduate Degree
1_None,8.7.2014 20:16:35,0_Disagree,1_Agree,1_Agree,1_Agree,0_Disagree,1_Agree,1_Agree,1_Agree,More than 50 miles,100,>10,51 - 200 Miles,I do not commute to work or school,I do not commute to work or school,Other,KY,Male,High School
1_None,8.7.2014 20:40:47,0_Disagree,1_Agree,1_Agree,1_Agree,0_Disagree,1_Agree,1_Agree,1_Agree,11 - 50 miles,50,>10,Less than 50 miles,Bicycle,Bicycle,Other,KY,Male,Graduate Degree
1_None,8.7.2014 21:12:09,0_Disagree,1_Agree,1_Agree,1_Agree,0_Disagree,1_Agree,1_Agree,1_Agree,More than 50 miles,100,>10,Less than 50 miles,Bicycle,Bicycle,Other,KY,Male,Graduate Degree
1_None,8.7.2014 21:18:10,0_Disagree,1_Agree,1_Agree,1_Agree,0_Disagree,1_Agree,1_Agree,1_Agree,None,0,<10,More than 200 Miles,"Personal motor vehicle (car, motorcycle, truck, etc.)","Personal motor vehicle (car, motorcycle, truck, etc.)",MotorVehicle,KY,Female,Graduate Degree
1_None,8.7.2014 22:34:25,0_Disagree,1_Agree,1_Agree,1_Agree,0_Disagree,1_Agree,1_Agree,1_Agree,11 - 50 miles,50,>10,51 - 200 Miles,I do not commute to work or school,I do not commute to work or school,Other,KY,Male,Community College
1_None,8.8.2014 13:19:35,0_Disagree,1_Agree,1_Agree,1_Agree,0_Disagree,1_Agree,1_Agree,1_Agree,11 - 50 miles,50,>10,Less than 50 miles,Bicycle,Bicycle,Other,KY,Female,4-Year College
3_SLM,8.28.2014 12:51:12,1_Agree,1_Agree,1_Agree,1_Agree,0_Disagree,1_Agree,1_Agree,1_Agree,11 - 50 miles,50,>10,None,"More than one type of transport (for example, bicycle and bus)","More than one type of transport (for example, bicycle and bus)",Other,LA,Female,Graduate Degree
4_BMUFL,8.28.2014 13:17:03,0_Disagree,1_Agree,1_Agree,1_Agree,0_Disagree,1_Agree,1_Agree,1_Agree,More than 50 miles,100,>10,Less than 50 miles,Bicycle,Bicycle,Other,LA,Male,Graduate Degree
4_BMUFL,8.28.2014 13:22:18,0_Disagree,1_Agree,1_Agree,1_Agree,0_Disagree,1_Agree,1_Agree,1_Agree,More than 50 miles,100,>10,Less than 50 miles,Bicycle,Bicycle,Other,LA,Male,4-Year College
4_BMUFL,8.28.2014 21:01:30,0_Disagree,1_Agree,1_Agree,1_Agree,0_Disagree,1_Agree,1_Agree,1_Agree,Less than 10 miles,10,<10,Less than 50 miles,"More than one type of transport (for example, bicycle and bus)","More than one type of transport (for example, bicycle and bus)",Other,LA,Male,Graduate Degree
3_SLM,8.28.2014 13:26:21,0_Disagree,1_Agree,1_Agree,1_Agree,0_Disagree,1_Agree,1_Agree,1_Agree,Less than 10 miles,10,<10,Less than 50 miles,Bicycle,Bicycle,Other,LA,Female,Graduate Degree
3_SLM,8.28.2014 13:35:16,0_Disagree,1_Agree,1_Agree,1_Agree,0_Disagree,1_Agree,1_Agree,1_Agree,11 - 50 miles,50,>10,Less than 50 miles,Bicycle,Bicycle,Other,LA,Male,Graduate Degree
2_STR,8.28.2014 14:21:02,0_Disagree,1_Agree,1_Agree,1_Agree,0_Disagree,1_Agree,1_Agree,1_Agree,11 - 50 miles,50,>10,51 - 200 Miles,"Personal motor vehicle (car, motorcycle, truck, etc.)","Personal motor vehicle (car, motorcycle, truck, etc.)",MotorVehicle,LA,Female,4-Year College
2_STR,8.28.2014 16:30:14,0_Disagree,1_Agree,1_Agree,1_Agree,0_Disagree,1_Agree,1_Agree,1_Agree,More than 50 miles,100,>10,None,"More than one type of transport (for example, bicycle and bus)","More than one type of transport (for example, bicycle and bus)",Other,LA,Male,Graduate Degree
2_STR,8.8.2014 11:01:15,0_Disagree,1_Agree,1_Agree,1_Agree,0_Disagree,1_Agree,1_Agree,1_Agree,More than 50 miles,100,>10,Less than 50 miles,Bicycle,Bicycle,Other,LA,Male,4-Year College
1_None,8.28.2014 12:38:25,0_Disagree,1_Agree,1_Agree,1_Agree,0_Disagree,1_Agree,1_Agree,1_Agree,Less than 10 miles,10,<10,51 - 200 Miles,"Personal motor vehicle (car, motorcycle, truck, etc.)","Personal motor vehicle (car, motorcycle, truck, etc.)",MotorVehicle,LA,Male,4-Year College
1_None,8.28.2014 15:50:01,0_Disagree,1_Agree,1_Agree,1_Agree,0_Disagree,1_Agree,1_Agree,1_Agree,Less than 10 miles,10,<10,51 - 200 Miles,"More than one type of transport (for example, bicycle and bus)","More than one type of transport (for example, bicycle and bus)",Other,LA,Female,4-Year College
2_STR,8.6.2014 17:51:00,1_Agree,1_Agree,1_Agree,1_Agree,0_Disagree,1_Agree,1_Agree,1_Agree,11 - 50 miles,50,>10,None,Bicycle,Bicycle,Other,MA,Male,4-Year College
2_STR,8.6.2014 22:55:22,1_Agree,1_Agree,1_Agree,1_Agree,0_Disagree,1_Agree,1_Agree,1_Agree,11 - 50 miles,50,>10,Less than 50 miles,Bicycle,Bicycle,Other,MA,Male,Graduate Degree
1_None,8.6.2014 17:51:16,1_Agree,1_Agree,1_Agree,1_Agree,0_Disagree,1_Agree,1_Agree,1_Agree,11 - 50 miles,50,>10,51 - 200 Miles,"Personal motor vehicle (car, motorcycle, truck, etc.)","Personal motor vehicle (car, motorcycle, truck, etc.)",MotorVehicle,MA,Male,4-Year College
4_BMUFL,8.6.2014 20:07:16,0_Disagree,1_Agree,1_Agree,1_Agree,0_Disagree,1_Agree,1_Agree,1_Agree,11 - 50 miles,50,>10,Less than 50 miles,Bicycle,Bicycle,Other,MA,Male,High School
4_BMUFL,8.8.2014 16:34:04,0_Disagree,1_Agree,1_Agree,1_Agree,0_Disagree,1_Agree,1_Agree,1_Agree,More than 50 miles,100,>10,None,Bicycle,Bicycle,Other,MA,Male,High School
3_SLM,8.6.2014 19:44:39,0_Disagree,1_Agree,1_Agree,1_Agree,0_Disagree,1_Agree,1_Agree,1_Agree,11 - 50 miles,50,>10,Less than 50 miles,Bicycle,Bicycle,Other,MA,,Community College
3_SLM,8.7.2014 8:38:58,0_Disagree,1_Agree,1_Agree,1_Agree,0_Disagree,1_Agree,1_Agree,1_Agree,More than 50 miles,100,>10,Less than 50 miles,Bicycle,Bicycle,Other,MA,Male,4-Year College
3_SLM,9.3.2014 11:20:27,0_Disagree,1_Agree,1_Agree,1_Agree,0_Disagree,1_Agree,1_Agree,1_Agree,11 - 50 miles,50,>10,Less than 50 miles,Bicycle,Bicycle,Other,MA,Male,Graduate Degree
3_SLM,9.7.2014 8:10:01,0_Disagree,1_Agree,1_Agree,1_Agree,0_Disagree,1_Agree,1_Agree,1_Agree,11 - 50 miles,50,>10,Less than 50 miles,Bicycle,Bicycle,Other,MA,Male,Graduate Degree
2_STR,8.20.2014 12:59:21,0_Disagree,1_Agree,1_Agree,1_Agree,0_Disagree,1_Agree,1_Agree,1_Agree,More than 50 miles,100,>10,51 - 200 Miles,bike and personal car,"More than one type of transport (for example, bicycle and bus)",Other,MA,Male,4-Year College
2_STR,8.6.2014 23:15:29,0_Disagree,1_Agree,1_Agree,1_Agree,0_Disagree,1_Agree,1_Agree,1_Agree,More than 50 miles,100,>10,None,Bicycle,Bicycle,Other,MA,Male,Graduate Degree
2_STR,9.3.2014 10:07:09,0_Disagree,1_Agree,1_Agree,1_Agree,0_Disagree,1_Agree,1_Agree,1_Agree,Less than 10 miles,10,<10,None,"Public transport (bus, school bus, train, etc.)","Public transport (bus, school bus, train, etc.)",Other,MA,Male,Graduate Degree
1_None,8.13.2014 11:01:25,0_Disagree,1_Agree,1_Agree,1_Agree,0_Disagree,1_Agree,1_Agree,1_Agree,More than 50 miles,100,>10,None,Bicycle,Bicycle,Other,MA,Male,Graduate Degree
1_None,8.6.2014 16:49:18,0_Disagree,1_Agree,1_Agree,1_Agree,0_Disagree,1_Agree,1_Agree,1_Agree,11 - 50 miles,50,>10,51 - 200 Miles,I do not commute to work or school,I do not commute to work or school,Other,MA,Male,Graduate Degree
1_None,8.6.2014 16:58:11,0_Disagree,1_Agree,1_Agree,1_Agree,0_Disagree,1_Agree,1_Agree,1_Agree,More than 50 miles,100,>10,Less than 50 miles,Bicycle,Bicycle,Other,MA,Male,Graduate Degree
1_None,8.8.2014 13:26:01,0_Disagree,1_Agree,1_Agree,1_Agree,0_Disagree,1_Agree,1_Agree,1_Agree,More than 50 miles,100,>10,Less than 50 miles,Bicycle,Bicycle,Other,MA,Male,4-Year College
1_None,8.8.2014 18:59:56,0_Disagree,1_Agree,1_Agree,1_Agree,0_Disagree,1_Agree,1_Agree,1_Agree,11 - 50 miles,50,>10,Less than 50 miles,I do not commute to work or school,I do not commute to work or school,Other,MA,,4-Year College
4_BMUFL,8.10.2014 15:38:46,0_Disagree,1_Agree,1_Agree,1_Agree,0_Disagree,1_Agree,1_Agree,1_Agree,11 - 50 miles,50,>10,51 - 200 Miles,"Personal motor vehicle (car, motorcycle, truck, etc.)","Personal motor vehicle (car, motorcycle, truck, etc.)",MotorVehicle,MD,Male,4-Year College
4_BMUFL,8.7.2014 17:15:28,0_Disagree,1_Agree,1_Agree,1_Agree,0_Disagree,1_Agree,1_Agree,1_Agree,11 - 50 miles,50,>10,Less than 50 miles,"Personal motor vehicle (car, motorcycle, truck, etc.)","Personal motor vehicle (car, motorcycle, truck, etc.)",MotorVehicle,MD,Female,4-Year College
3_SLM,8.16.2014 22:08:38,0_Disagree,1_Agree,1_Agree,1_Agree,0_Disagree,1_Agree,1_Agree,1_Agree,More than 50 miles,100,>10,Less than 50 miles,Bicycle,Bicycle,Other,MD,Male,High School
2_STR,8.6.2014 22:41:58,0_Disagree,1_Agree,1_Agree,1_Agree,0_Disagree,1_Agree,1_Agree,1_Agree,More than 50 miles,100,>10,51 - 200 Miles,"Personal motor vehicle (car, motorcycle, truck, etc.)","Personal motor vehicle (car, motorcycle, truck, etc.)",MotorVehicle,MD,Male,4-Year College
2_STR,9.6.2014 22:00:21,0_Disagree,1_Agree,1_Agree,1_Agree,0_Disagree,1_Agree,1_Agree,1_Agree,11 - 50 miles,50,>10,51 - 200 Miles,"Personal motor vehicle (car, motorcycle, truck, etc.)","Personal motor vehicle (car, motorcycle, truck, etc.)",MotorVehicle,MD,Female,Graduate Degree
1_None,8.14.2014 18:37:51,0_Disagree,1_Agree,1_Agree,1_Agree,0_Disagree,1_Agree,1_Agree,1_Agree,More than 50 miles,100,>10,Less than 50 miles,Bicycle,Bicycle,Other,MD,Male,4-Year College
1_None,8.17.2014 10:00:42,0_Disagree,1_Agree,1_Agree,1_Agree,0_Disagree,1_Agree,1_Agree,1_Agree,Less than 10 miles,10,<10,Less than 50 miles,"Public transport (bus, school bus, train, etc.)","Public transport (bus, school bus, train, etc.)",Other,MD,Male,Graduate Degree
1_None,8.7.2014 12:10:06,0_Disagree,1_Agree,1_Agree,1_Agree,0_Disagree,1_Agree,1_Agree,1_Agree,11 - 50 miles,50,>10,51 - 200 Miles,"Personal motor vehicle (car, motorcycle, truck, etc.)","Personal motor vehicle (car, motorcycle, truck, etc.)",MotorVehicle,MD,Female,4-Year College
1_None,8.7.2014 15:47:41,0_Disagree,1_Agree,1_Agree,1_Agree,0_Disagree,1_Agree,1_Agree,1_Agree,More than 50 miles,100,>10,Less than 50 miles,Bicycle,Bicycle,Other,MD,Male,4-Year College
4_BMUFL,8.7.2014 9:38:05,0_Disagree,1_Agree,1_Agree,1_Agree,0_Disagree,1_Agree,1_Agree,1_Agree,Less than 10 miles,10,<10,More than 200 Miles,"Personal motor vehicle (car, motorcycle, truck, etc.)","Personal motor vehicle (car, motorcycle, truck, etc.)",MotorVehicle,ME,Male,4-Year College
3_SLM,8.7.2014 11:42:00,0_Disagree,1_Agree,1_Agree,1_Agree,0_Disagree,1_Agree,1_Agree,1_Agree,More than 50 miles,100,>10,Less than 50 miles,Bicycle,Bicycle,Other,ME,Male,Graduate Degree
2_STR,8.7.2014 14:42:28,0_Disagree,1_Agree,1_Agree,1_Agree,0_Disagree,1_Agree,1_Agree,1_Agree,11 - 50 miles,50,>10,Less than 50 miles,Bicycle,Bicycle,Other,ME,Male,4-Year College
2_STR,8.8.2014 15:16:57,0_Disagree,1_Agree,1_Agree,1_Agree,0_Disagree,1_Agree,1_Agree,1_Agree,More than 50 miles,100,>10,Less than 50 miles,Bicycle,Bicycle,Other,ME,Male,Graduate Degree
4_BMUFL,8.11.2014 21:40:47,1_Agree,1_Agree,1_Agree,1_Agree,0_Disagree,1_Agree,1_Agree,1_Agree,11 - 50 miles,50,>10,Less than 50 miles,Bicycle,Bicycle,Other,MI,Male,Graduate Degree
4_BMUFL,8.6.2014 23:58:09,0_Disagree,1_Agree,1_Agree,1_Agree,0_Disagree,1_Agree,1_Agree,1_Agree,More than 50 miles,100,>10,Less than 50 miles,Bicycle,Bicycle,Other,MI,Male,4-Year College
4_BMUFL,8.7.2014 10:00:00,0_Disagree,1_Agree,1_Agree,1_Agree,0_Disagree,1_Agree,1_Agree,1_Agree,11 - 50 miles,50,>10,Less than 50 miles,Bicycle,Bicycle,Other,MI,Male,Community College
4_BMUFL,8.9.2014 15:48:16,0_Disagree,1_Agree,1_Agree,1_Agree,0_Disagree,1_Agree,1_Agree,1_Agree,11 - 50 miles,50,>10,None,Bicycle,Bicycle,Other,MI,Female,Graduate Degree
3_SLM,8.6.2014 17:10:41,0_Disagree,1_Agree,1_Agree,1_Agree,0_Disagree,1_Agree,1_Agree,1_Agree,11 - 50 miles,50,>10,Less than 50 miles,Bicycle,Bicycle,Other,MI,Male,Community College
3_SLM,8.7.2014 17:12:42,0_Disagree,1_Agree,1_Agree,1_Agree,0_Disagree,1_Agree,1_Agree,1_Agree,More than 50 miles,100,>10,None,Bicycle,Bicycle,Other,MI,Male,4-Year College
3_SLM,8.8.2014 17:34:57,0_Disagree,1_Agree,1_Agree,1_Agree,0_Disagree,1_Agree,1_Agree,1_Agree,11 - 50 miles,50,>10,More than 200 Miles,"Personal motor vehicle (car, motorcycle, truck, etc.)","Personal motor vehicle (car, motorcycle, truck, etc.)",MotorVehicle,MI,Male,Community College
3_SLM,9.3.2014 9:50:53,0_Disagree,1_Agree,1_Agree,1_Agree,0_Disagree,1_Agree,1_Agree,1_Agree,More than 50 miles,100,>10,51 - 200 Miles,"Personal motor vehicle (car, motorcycle, truck, etc.)","Personal motor vehicle (car, motorcycle, truck, etc.)",MotorVehicle,MI,Male,4-Year College
2_STR,8.7.2014 0:04:46,0_Disagree,1_Agree,1_Agree,1_Agree,0_Disagree,1_Agree,1_Agree,1_Agree,More than 50 miles,100,>10,None,Bicycle,Bicycle,Other,MI,Male,Community College
1_None,8.6.2014 20:35:22,0_Disagree,1_Agree,1_Agree,1_Agree,0_Disagree,1_Agree,1_Agree,1_Agree,11 - 50 miles,50,>10,Less than 50 miles,"More than one type of transport (for example, bicycle and bus)","More than one type of transport (for example, bicycle and bus)",Other,MI,Male,Community College
1_None,8.6.2014 21:21:52,0_Disagree,1_Agree,1_Agree,1_Agree,0_Disagree,1_Agree,1_Agree,1_Agree,11 - 50 miles,50,>10,Less than 50 miles,Bicycle,Bicycle,Other,MI,Male,Community College
1_None,8.9.2014 20:36:22,0_Disagree,1_Agree,1_Agree,1_Agree,0_Disagree,1_Agree,1_Agree,1_Agree,Less than 10 miles,10,<10,51 - 200 Miles,"Personal motor vehicle (car, motorcycle, truck, etc.)","Personal motor vehicle (car, motorcycle, truck, etc.)",MotorVehicle,MI,Female,Graduate Degree
4_BMUFL,8.8.2014 8:13:42,1_Agree,1_Agree,1_Agree,1_Agree,0_Disagree,1_Agree,1_Agree,1_Agree,More than 50 miles,100,>10,Less than 50 miles,Bicycle,Bicycle,Other,MN,Male,4-Year College
1_None,8.6.2014 17:01:04,1_Agree,1_Agree,1_Agree,1_Agree,0_Disagree,1_Agree,1_Agree,1_Agree,11 - 50 miles,50,>10,Less than 50 miles,Bicycle,Bicycle,Other,MN,Male,4-Year College
4_BMUFL,8.11.2014 22:36:34,0_Disagree,1_Agree,1_Agree,1_Agree,0_Disagree,1_Agree,1_Agree,1_Agree,More than 50 miles,100,>10,Less than 50 miles,"More than one type of transport (for example, bicycle and bus)","More than one type of transport (for example, bicycle and bus)",Other,MN,Male,4-Year College
4_BMUFL,8.14.2014 21:55:25,0_Disagree,1_Agree,1_Agree,1_Agree,0_Disagree,1_Agree,1_Agree,1_Agree,11 - 50 miles,50,>10,None,Bicycle,Bicycle,Other,MN,Female,4-Year College
4_BMUFL,8.6.2014 21:35:11,0_Disagree,1_Agree,1_Agree,1_Agree,0_Disagree,1_Agree,1_Agree,1_Agree,11 - 50 miles,50,>10,Less than 50 miles,Bicycle,Bicycle,Other,MN,Male,Community College
4_BMUFL,8.8.2014 14:29:37,0_Disagree,1_Agree,1_Agree,1_Agree,0_Disagree,1_Agree,1_Agree,1_Agree,Less than 10 miles,10,<10,51 - 200 Miles,"Personal motor vehicle (car, motorcycle, truck, etc.)","Personal motor vehicle (car, motorcycle, truck, etc.)",MotorVehicle,MN,Female,Graduate Degree
3_SLM,8.6.2014 21:31:29,0_Disagree,1_Agree,1_Agree,1_Agree,0_Disagree,1_Agree,1_Agree,1_Agree,More than 50 miles,100,>10,51 - 200 Miles,"Personal motor vehicle (car, motorcycle, truck, etc.)","Personal motor vehicle (car, motorcycle, truck, etc.)",MotorVehicle,MN,Male,4-Year College
3_SLM,8.7.2014 13:29:28,0_Disagree,1_Agree,1_Agree,1_Agree,0_Disagree,1_Agree,1_Agree,1_Agree,11 - 50 miles,50,>10,Less than 50 miles,Bicycle,Bicycle,Other,MN,Male,4-Year College
3_SLM,8.7.2014 21:32:17,0_Disagree,1_Agree,1_Agree,1_Agree,0_Disagree,1_Agree,1_Agree,1_Agree,More than 50 miles,100,>10,Less than 50 miles,Bicycle,Bicycle,Other,MN,Male,Community College
3_SLM,9.3.2014 10:05:58,0_Disagree,1_Agree,1_Agree,1_Agree,0_Disagree,1_Agree,1_Agree,1_Agree,11 - 50 miles,50,>10,Less than 50 miles,Bicycle,Bicycle,Other,MN,Male,Graduate Degree
2_STR,8.6.2014 17:59:24,0_Disagree,1_Agree,1_Agree,1_Agree,0_Disagree,1_Agree,1_Agree,1_Agree,11 - 50 miles,50,>10,Less than 50 miles,Bicycle,Bicycle,Other,MN,Male,Graduate Degree
2_STR,8.7.2014 12:55:03,0_Disagree,1_Agree,1_Agree,1_Agree,0_Disagree,1_Agree,1_Agree,1_Agree,More than 50 miles,100,>10,None,Bicycle,Bicycle,Other,MN,Male,4-Year College
2_STR,8.7.2014 15:31:48,0_Disagree,1_Agree,1_Agree,1_Agree,0_Disagree,1_Agree,1_Agree,1_Agree,More than 50 miles,100,>10,Less than 50 miles,Bicycle,Bicycle,Other,MN,Male,4-Year College
2_STR,8.7.2014 23:19:20,0_Disagree,1_Agree,1_Agree,1_Agree,0_Disagree,1_Agree,1_Agree,1_Agree,More than 50 miles,100,>10,Less than 50 miles,Bicycle,Bicycle,Other,MN,Male,Graduate Degree
2_STR,8.8.2014 17:51:18,0_Disagree,1_Agree,1_Agree,1_Agree,0_Disagree,1_Agree,1_Agree,1_Agree,11 - 50 miles,50,>10,51 - 200 Miles,Bicycle,Bicycle,Other,MN,Male,4-Year College
2_STR,8.8.2014 8:16:40,0_Disagree,1_Agree,1_Agree,1_Agree,0_Disagree,1_Agree,1_Agree,1_Agree,More than 50 miles,100,>10,Less than 50 miles,Bicycle,Bicycle,Other,MN,Male,4-Year College
2_STR,8.9.2014 14:50:36,0_Disagree,1_Agree,1_Agree,1_Agree,0_Disagree,1_Agree,1_Agree,1_Agree,11 - 50 miles,50,>10,More than 200 Miles,"Personal motor vehicle (car, motorcycle, truck, etc.)","Personal motor vehicle (car, motorcycle, truck, etc.)",MotorVehicle,MN,Male,Community College
1_None,8.11.2014 18:55:04,0_Disagree,1_Agree,1_Agree,1_Agree,0_Disagree,1_Agree,1_Agree,1_Agree,More than 50 miles,100,>10,Less than 50 miles,Bicycle,Bicycle,Other,MN,Male,4-Year College
1_None,8.6.2014 18:46:32,0_Disagree,1_Agree,1_Agree,1_Agree,0_Disagree,1_Agree,1_Agree,1_Agree,More than 50 miles,100,>10,51 - 200 Miles,Bicycle,Bicycle,Other,MN,Male,4-Year College
1_None,8.6.2014 21:31:24,0_Disagree,1_Agree,1_Agree,1_Agree,0_Disagree,1_Agree,1_Agree,1_Agree,11 - 50 miles,50,>10,51 - 200 Miles,"Personal motor vehicle (car, motorcycle, truck, etc.)","Personal motor vehicle (car, motorcycle, truck, etc.)",MotorVehicle,MN,Male,Community College
1_None,8.7.2014 15:08:18,0_Disagree,1_Agree,1_Agree,1_Agree,0_Disagree,1_Agree,1_Agree,1_Agree,More than 50 miles,100,>10,None,Bicycle,Bicycle,Other,MN,Male,Community College
1_None,8.7.2014 16:05:27,0_Disagree,1_Agree,1_Agree,1_Agree,0_Disagree,1_Agree,1_Agree,1_Agree,11 - 50 miles,50,>10,Less than 50 miles,Bicycle,Bicycle,Other,MN,Male,Graduate Degree
1_None,8.7.2014 22:24:40,0_Disagree,1_Agree,1_Agree,1_Agree,0_Disagree,1_Agree,1_Agree,1_Agree,More than 50 miles,100,>10,51 - 200 Miles,"More than one type of transport (for example, bicycle and bus)","More than one type of transport (for example, bicycle and bus)",Other,MN,Male,4-Year College
1_None,8.8.2014 11:36:10,0_Disagree,1_Agree,1_Agree,1_Agree,0_Disagree,1_Agree,1_Agree,1_Agree,11 - 50 miles,50,>10,51 - 200 Miles,"Personal motor vehicle (car, motorcycle, truck, etc.)","Personal motor vehicle (car, motorcycle, truck, etc.)",MotorVehicle,MN,Female,Graduate Degree
1_None,8.9.2014 22:20:04,0_Disagree,1_Agree,1_Agree,1_Agree,0_Disagree,1_Agree,1_Agree,1_Agree,11 - 50 miles,50,>10,Less than 50 miles,"More than one type of transport (for example, bicycle and bus)","More than one type of transport (for example, bicycle and bus)",Other,MN,Male,4-Year College
4_BMUFL,8.11.2014 16:42:27,1_Agree,1_Agree,1_Agree,1_Agree,0_Disagree,1_Agree,1_Agree,1_Agree,More than 50 miles,100,>10,51 - 200 Miles,Bicycle,Bicycle,Other,MO,Male,4-Year College
4_BMUFL,8.7.2014 23:37:35,1_Agree,1_Agree,1_Agree,1_Agree,0_Disagree,1_Agree,1_Agree,1_Agree,11 - 50 miles,50,>10,Less than 50 miles,Bicycle,Bicycle,Other,MO,Male,4-Year College
4_BMUFL,8.7.2014 10:16:26,0_Disagree,1_Agree,1_Agree,1_Agree,0_Disagree,1_Agree,1_Agree,1_Agree,Less than 10 miles,10,<10,51 - 200 Miles,"Personal motor vehicle (car, motorcycle, truck, etc.)","Personal motor vehicle (car, motorcycle, truck, etc.)",MotorVehicle,MO,Male,High School
4_BMUFL,8.8.2014 20:28:42,0_Disagree,1_Agree,1_Agree,1_Agree,0_Disagree,1_Agree,1_Agree,1_Agree,More than 50 miles,100,>10,Less than 50 miles,"Personal motor vehicle (car, motorcycle, truck, etc.)","Personal motor vehicle (car, motorcycle, truck, etc.)",MotorVehicle,MO,Male,Graduate Degree
3_SLM,8.7.2014 15:13:45,0_Disagree,1_Agree,1_Agree,1_Agree,0_Disagree,1_Agree,1_Agree,1_Agree,More than 50 miles,100,>10,Less than 50 miles,"Personal motor vehicle (car, motorcycle, truck, etc.)","Personal motor vehicle (car, motorcycle, truck, etc.)",MotorVehicle,MO,Male,4-Year College
2_STR,8.8.2014 0:01:02,0_Disagree,1_Agree,1_Agree,1_Agree,0_Disagree,1_Agree,1_Agree,1_Agree,11 - 50 miles,50,>10,51 - 200 Miles,"Personal motor vehicle (car, motorcycle, truck, etc.)","Personal motor vehicle (car, motorcycle, truck, etc.)",MotorVehicle,MO,Male,Community College
1_None,8.7.2014 18:22:41,0_Disagree,1_Agree,1_Agree,1_Agree,0_Disagree,1_Agree,1_Agree,1_Agree,More than 50 miles,100,>10,More than 200 Miles,"Personal motor vehicle (car, motorcycle, truck, etc.)","Personal motor vehicle (car, motorcycle, truck, etc.)",MotorVehicle,MO,Female,4-Year College
1_None,8.9.2014 23:36:25,0_Disagree,1_Agree,1_Agree,1_Agree,0_Disagree,1_Agree,1_Agree,1_Agree,More than 50 miles,100,>10,51 - 200 Miles,"Personal motor vehicle (car, motorcycle, truck, etc.)","Personal motor vehicle (car, motorcycle, truck, etc.)",MotorVehicle,MO,Male,4-Year College
4_BMUFL,9.3.2014 10:57:01,0_Disagree,1_Agree,1_Agree,1_Agree,0_Disagree,1_Agree,1_Agree,1_Agree,11 - 50 miles,50,>10,Less than 50 miles,Bicycle,Bicycle,Other,MS,Male,Graduate Degree
3_SLM,8.8.2014 14:33:42,0_Disagree,1_Agree,1_Agree,1_Agree,0_Disagree,1_Agree,1_Agree,1_Agree,11 - 50 miles,50,>10,51 - 200 Miles,Bicycle,Bicycle,Other,MS,Male,Community College
1_None,8.7.2014 14:43:17,0_Disagree,1_Agree,1_Agree,1_Agree,0_Disagree,1_Agree,1_Agree,1_Agree,More than 50 miles,100,>10,51 - 200 Miles,"Bike some days, drive some days",Varies by day,Other,MS,Male,4-Year College
4_BMUFL,7.17.2014 18:40:03,1_Agree,1_Agree,1_Agree,1_Agree,0_Disagree,1_Agree,1_Agree,1_Agree,11 - 50 miles,50,>10,More than 200 Miles,"Personal motor vehicle (car, motorcycle, truck, etc.)","Personal motor vehicle (car, motorcycle, truck, etc.)",MotorVehicle,NC,Female,Graduate Degree
4_BMUFL,7.17.2014 21:33:27,1_Agree,1_Agree,1_Agree,1_Agree,0_Disagree,1_Agree,1_Agree,1_Agree,Less than 10 miles,10,<10,Less than 50 miles,"Personal motor vehicle (car, motorcycle, truck, etc.)","Personal motor vehicle (car, motorcycle, truck, etc.)",MotorVehicle,NC,Male,Graduate Degree
4_BMUFL,8.17.2014 7:53:25,1_Agree,1_Agree,1_Agree,1_Agree,0_Disagree,1_Agree,1_Agree,1_Agree,None,0,<10,Less than 50 miles,"Personal motor vehicle (car, motorcycle, truck, etc.)","Personal motor vehicle (car, motorcycle, truck, etc.)",MotorVehicle,NC,Female,4-Year College
4_BMUFL,8.28.2014 13:36:23,1_Agree,1_Agree,1_Agree,1_Agree,0_Disagree,1_Agree,1_Agree,1_Agree,None,0,<10,51 - 200 Miles,"Personal motor vehicle (car, motorcycle, truck, etc.)","Personal motor vehicle (car, motorcycle, truck, etc.)",MotorVehicle,NC,Male,Graduate Degree
4_BMUFL,8.7.2014 15:35:19,1_Agree,1_Agree,1_Agree,1_Agree,0_Disagree,1_Agree,1_Agree,1_Agree,11 - 50 miles,50,>10,Less than 50 miles,Bicycle,Bicycle,Other,NC,Male,Graduate Degree
3_SLM,7.17.2014 20:28:05,1_Agree,1_Agree,1_Agree,1_Agree,0_Disagree,1_Agree,1_Agree,1_Agree,Less than 10 miles,10,<10,51 - 200 Miles,"Personal motor vehicle (car, motorcycle, truck, etc.)","Personal motor vehicle (car, motorcycle, truck, etc.)",MotorVehicle,NC,Male,4-Year College
3_SLM,8.12.2014 8:56:04,1_Agree,1_Agree,1_Agree,1_Agree,0_Disagree,1_Agree,1_Agree,1_Agree,More than 50 miles,100,>10,None,Bicycle,Bicycle,Other,NC,Male,4-Year College
3_SLM,8.12.2014 9:20:30,1_Agree,1_Agree,1_Agree,1_Agree,0_Disagree,1_Agree,1_Agree,1_Agree,More than 50 miles,100,>10,None,Bicycle,Bicycle,Other,NC,Female,4-Year College
3_SLM,8.19.2014 15:29:58,1_Agree,1_Agree,1_Agree,1_Agree,0_Disagree,1_Agree,1_Agree,1_Agree,Less than 10 miles,10,<10,More than 200 Miles,"Personal motor vehicle (car, motorcycle, truck, etc.)","Personal motor vehicle (car, motorcycle, truck, etc.)",MotorVehicle,NC,Female,4-Year College
3_SLM,8.19.2014 20:33:15,1_Agree,1_Agree,1_Agree,1_Agree,0_Disagree,1_Agree,1_Agree,1_Agree,More than 50 miles,100,>10,51 - 200 Miles,"Personal motor vehicle (car, motorcycle, truck, etc.)","Personal motor vehicle (car, motorcycle, truck, etc.)",MotorVehicle,NC,Male,Graduate Degree
3_SLM,8.8.2014 9:11:33,1_Agree,1_Agree,1_Agree,1_Agree,0_Disagree,1_Agree,1_Agree,1_Agree,None,0,<10,51 - 200 Miles,"Personal motor vehicle (car, motorcycle, truck, etc.)","Personal motor vehicle (car, motorcycle, truck, etc.)",MotorVehicle,NC,Male,Did not graduate high school
3_SLM,8.9.2014 15:48:27,1_Agree,1_Agree,1_Agree,1_Agree,0_Disagree,1_Agree,1_Agree,1_Agree,More than 50 miles,100,>10,Less than 50 miles,"Personal motor vehicle (car, motorcycle, truck, etc.)","Personal motor vehicle (car, motorcycle, truck, etc.)",MotorVehicle,NC,Male,Graduate Degree
2_STR,8.12.2014 14:48:50,1_Agree,1_Agree,1_Agree,1_Agree,0_Disagree,1_Agree,1_Agree,1_Agree,11 - 50 miles,50,>10,51 - 200 Miles,"Personal motor vehicle (car, motorcycle, truck, etc.)","Personal motor vehicle (car, motorcycle, truck, etc.)",MotorVehicle,NC,Male,4-Year College
2_STR,8.8.2014 14:52:08,1_Agree,1_Agree,1_Agree,1_Agree,0_Disagree,1_Agree,1_Agree,1_Agree,11 - 50 miles,50,>10,Less than 50 miles,"Personal motor vehicle (car, motorcycle, truck, etc.)","Personal motor vehicle (car, motorcycle, truck, etc.)",MotorVehicle,NC,Male,Graduate Degree
2_STR,8.8.2014 9:23:25,1_Agree,1_Agree,1_Agree,1_Agree,0_Disagree,1_Agree,1_Agree,1_Agree,Less than 10 miles,10,<10,51 - 200 Miles,"Personal motor vehicle (car, motorcycle, truck, etc.)","Personal motor vehicle (car, motorcycle, truck, etc.)",MotorVehicle,NC,Male,4-Year College
1_None,7.15.2014 8:40:21,1_Agree,1_Agree,1_Agree,1_Agree,0_Disagree,1_Agree,1_Agree,1_Agree,11 - 50 miles,50,>10,51 - 200 Miles,"Personal motor vehicle (car, motorcycle, truck, etc.)","Personal motor vehicle (car, motorcycle, truck, etc.)",MotorVehicle,NC,Male,4-Year College
1_None,7.16.2014 15:27:03,1_Agree,1_Agree,1_Agree,1_Agree,0_Disagree,1_Agree,1_Agree,1_Agree,Less than 10 miles,10,<10,51 - 200 Miles,I do not commute to work or school,I do not commute to work or school,Other,NC,Male,4-Year College
1_None,7.22.2014 13:04:51,1_Agree,1_Agree,1_Agree,1_Agree,0_Disagree,1_Agree,1_Agree,1_Agree,None,0,<10,More than 200 Miles,"Personal motor vehicle (car, motorcycle, truck, etc.)","Personal motor vehicle (car, motorcycle, truck, etc.)",MotorVehicle,NC,Male,4-Year College
1_None,8.6.2014 17:07:42,1_Agree,1_Agree,1_Agree,1_Agree,0_Disagree,1_Agree,1_Agree,1_Agree,More than 50 miles,100,>10,Less than 50 miles,Bicycle,Bicycle,Other,NC,Male,Graduate Degree
4_BMUFL,7.14.2014 15:28:19,0_Disagree,1_Agree,1_Agree,1_Agree,0_Disagree,1_Agree,1_Agree,1_Agree,Less than 10 miles,10,<10,Less than 50 miles,"Personal motor vehicle (car, motorcycle, truck, etc.)","Personal motor vehicle (car, motorcycle, truck, etc.)",MotorVehicle,NC,Female,Graduate Degree
4_BMUFL,7.14.2014 15:43:10,0_Disagree,1_Agree,1_Agree,1_Agree,0_Disagree,1_Agree,1_Agree,1_Agree,None,0,<10,51 - 200 Miles,"Personal motor vehicle (car, motorcycle, truck, etc.)","Personal motor vehicle (car, motorcycle, truck, etc.)",MotorVehicle,NC,Female,Graduate Degree
4_BMUFL,7.14.2014 16:47:26,0_Disagree,1_Agree,1_Agree,1_Agree,0_Disagree,1_Agree,1_Agree,1_Agree,11 - 50 miles,50,>10,51 - 200 Miles,Bicycle,Bicycle,Other,NC,Female,Graduate Degree
4_BMUFL,7.14.2014 20:53:12,0_Disagree,1_Agree,1_Agree,1_Agree,0_Disagree,1_Agree,1_Agree,1_Agree,More than 50 miles,100,>10,51 - 200 Miles,"Personal motor vehicle (car, motorcycle, truck, etc.)","Personal motor vehicle (car, motorcycle, truck, etc.)",MotorVehicle,NC,Male,4-Year College
4_BMUFL,7.14.2014 22:50:38,0_Disagree,1_Agree,1_Agree,1_Agree,0_Disagree,1_Agree,1_Agree,1_Agree,11 - 50 miles,50,>10,Less than 50 miles,"More than one type of transport (for example, bicycle and bus)","More than one type of transport (for example, bicycle and bus)",Other,NC,Male,Graduate Degree
4_BMUFL,7.15.2014 10:15:30,0_Disagree,1_Agree,1_Agree,1_Agree,0_Disagree,1_Agree,1_Agree,1_Agree,More than 50 miles,100,>10,51 - 200 Miles,"Personal motor vehicle (car, motorcycle, truck, etc.)","Personal motor vehicle (car, motorcycle, truck, etc.)",MotorVehicle,NC,Female,Graduate Degree
4_BMUFL,7.15.2014 6:36:09,0_Disagree,1_Agree,1_Agree,1_Agree,0_Disagree,1_Agree,1_Agree,1_Agree,More than 50 miles,100,>10,Less than 50 miles,Bicycle,Bicycle,Other,NC,Male,4-Year College
4_BMUFL,7.15.2014 6:43:23,0_Disagree,1_Agree,1_Agree,1_Agree,0_Disagree,1_Agree,1_Agree,1_Agree,11 - 50 miles,50,>10,51 - 200 Miles,"Personal motor vehicle (car, motorcycle, truck, etc.)","Personal motor vehicle (car, motorcycle, truck, etc.)",MotorVehicle,NC,Female,4-Year College
4_BMUFL,7.16.2014 20:03:03,0_Disagree,1_Agree,1_Agree,1_Agree,0_Disagree,1_Agree,1_Agree,1_Agree,11 - 50 miles,50,>10,51 - 200 Miles,"Personal motor vehicle (car, motorcycle, truck, etc.)","Personal motor vehicle (car, motorcycle, truck, etc.)",MotorVehicle,NC,Male,Graduate Degree
4_BMUFL,7.17.2014 0:06:24,0_Disagree,1_Agree,1_Agree,1_Agree,0_Disagree,1_Agree,1_Agree,1_Agree,11 - 50 miles,50,>10,51 - 200 Miles,"More than one type of transport (for example, bicycle and bus)","More than one type of transport (for example, bicycle and bus)",Other,NC,Male,4-Year College
4_BMUFL,7.17.2014 16:42:04,0_Disagree,1_Agree,1_Agree,1_Agree,0_Disagree,1_Agree,1_Agree,1_Agree,11 - 50 miles,50,>10,51 - 200 Miles,"Personal motor vehicle (car, motorcycle, truck, etc.)","Personal motor vehicle (car, motorcycle, truck, etc.)",MotorVehicle,NC,Male,4-Year College
4_BMUFL,7.18.2014 7:11:28,0_Disagree,1_Agree,1_Agree,1_Agree,0_Disagree,1_Agree,1_Agree,1_Agree,11 - 50 miles,50,>10,Less than 50 miles,"More than one type of transport (for example, bicycle and bus)","More than one type of transport (for example, bicycle and bus)",Other,NC,Male,Graduate Degree
4_BMUFL,7.21.2014 21:24:47,0_Disagree,1_Agree,1_Agree,1_Agree,0_Disagree,1_Agree,1_Agree,1_Agree,11 - 50 miles,50,>10,51 - 200 Miles,"Personal motor vehicle (car, motorcycle, truck, etc.)","Personal motor vehicle (car, motorcycle, truck, etc.)",MotorVehicle,NC,Female,Graduate Degree
4_BMUFL,7.21.2014 22:00:53,0_Disagree,1_Agree,1_Agree,1_Agree,0_Disagree,1_Agree,1_Agree,1_Agree,Less than 10 miles,10,<10,Less than 50 miles,"Personal motor vehicle (car, motorcycle, truck, etc.)","Personal motor vehicle (car, motorcycle, truck, etc.)",MotorVehicle,NC,Male,4-Year College
4_BMUFL,7.29.2014 21:32:35,0_Disagree,1_Agree,1_Agree,1_Agree,0_Disagree,1_Agree,1_Agree,1_Agree,11 - 50 miles,50,>10,Less than 50 miles,"Personal motor vehicle (car, motorcycle, truck, etc.)","Personal motor vehicle (car, motorcycle, truck, etc.)",MotorVehicle,NC,Male,Graduate Degree
4_BMUFL,7.30.2014 17:38:36,0_Disagree,1_Agree,1_Agree,1_Agree,0_Disagree,1_Agree,1_Agree,1_Agree,None,0,<10,More than 200 Miles,"Personal motor vehicle (car, motorcycle, truck, etc.)","Personal motor vehicle (car, motorcycle, truck, etc.)",MotorVehicle,NC,Male,Community College
4_BMUFL,8.1.2014 15:32:24,0_Disagree,1_Agree,1_Agree,1_Agree,0_Disagree,1_Agree,1_Agree,1_Agree,None,0,<10,More than 200 Miles,"Personal motor vehicle (car, motorcycle, truck, etc.)","Personal motor vehicle (car, motorcycle, truck, etc.)",MotorVehicle,NC,Female,Graduate Degree
4_BMUFL,8.13.2014 10:26:29,0_Disagree,1_Agree,1_Agree,1_Agree,0_Disagree,1_Agree,1_Agree,1_Agree,11 - 50 miles,50,>10,More than 200 Miles,"Personal motor vehicle (car, motorcycle, truck, etc.)","Personal motor vehicle (car, motorcycle, truck, etc.)",MotorVehicle,NC,Male,Graduate Degree
4_BMUFL,8.14.2014 14:15:27,0_Disagree,1_Agree,1_Agree,1_Agree,0_Disagree,1_Agree,1_Agree,1_Agree,More than 50 miles,100,>10,Less than 50 miles,Bicycle,Bicycle,Other,NC,Male,High School
4_BMUFL,8.18.2014 18:27:48,0_Disagree,1_Agree,1_Agree,1_Agree,0_Disagree,1_Agree,1_Agree,1_Agree,11 - 50 miles,50,>10,Less than 50 miles,"More than one type of transport (for example, bicycle and bus)","More than one type of transport (for example, bicycle and bus)",Other,NC,Male,Community College
4_BMUFL,8.19.2014 13:50:54,0_Disagree,1_Agree,1_Agree,1_Agree,0_Disagree,1_Agree,1_Agree,1_Agree,11 - 50 miles,50,>10,51 - 200 Miles,"Personal motor vehicle (car, motorcycle, truck, etc.)","Personal motor vehicle (car, motorcycle, truck, etc.)",MotorVehicle,NC,Male,4-Year College
4_BMUFL,8.19.2014 14:24:15,0_Disagree,1_Agree,1_Agree,1_Agree,0_Disagree,1_Agree,1_Agree,1_Agree,More than 50 miles,100,>10,More than 200 Miles,"Personal motor vehicle (car, motorcycle, truck, etc.)","Personal motor vehicle (car, motorcycle, truck, etc.)",MotorVehicle,NC,Male,Community College
4_BMUFL,8.19.2014 14:57:29,0_Disagree,1_Agree,1_Agree,1_Agree,0_Disagree,1_Agree,1_Agree,1_Agree,More than 50 miles,100,>10,51 - 200 Miles,Bicycle,Bicycle,Other,NC,Female,4-Year College
4_BMUFL,8.19.2014 14:57:31,0_Disagree,1_Agree,1_Agree,1_Agree,0_Disagree,1_Agree,1_Agree,1_Agree,Less than 10 miles,10,<10,51 - 200 Miles,"More than one type of transport (for example, bicycle and bus)","More than one type of transport (for example, bicycle and bus)",Other,NC,,Graduate Degree
4_BMUFL,8.19.2014 15:18:41,0_Disagree,1_Agree,1_Agree,1_Agree,0_Disagree,1_Agree,1_Agree,1_Agree,More than 50 miles,100,>10,51 - 200 Miles,"Personal motor vehicle (car, motorcycle, truck, etc.)","Personal motor vehicle (car, motorcycle, truck, etc.)",MotorVehicle,NC,Male,4-Year College
4_BMUFL,8.19.2014 15:33:38,0_Disagree,1_Agree,1_Agree,1_Agree,0_Disagree,1_Agree,1_Agree,1_Agree,More than 50 miles,100,>10,51 - 200 Miles,"Personal motor vehicle (car, motorcycle, truck, etc.)","Personal motor vehicle (car, motorcycle, truck, etc.)",MotorVehicle,NC,Female,4-Year College
4_BMUFL,8.19.2014 15:50:09,0_Disagree,1_Agree,1_Agree,1_Agree,0_Disagree,1_Agree,1_Agree,1_Agree,Less than 10 miles,10,<10,Less than 50 miles,I do not commute to work or school,I do not commute to work or school,Other,NC,Female,4-Year College
4_BMUFL,8.19.2014 16:44:37,0_Disagree,1_Agree,1_Agree,1_Agree,0_Disagree,1_Agree,1_Agree,1_Agree,More than 50 miles,100,>10,51 - 200 Miles,Bicycle,Bicycle,Other,NC,Female,4-Year College
4_BMUFL,8.19.2014 17:28:26,0_Disagree,1_Agree,1_Agree,1_Agree,0_Disagree,1_Agree,1_Agree,1_Agree,11 - 50 miles,50,>10,51 - 200 Miles,"Personal motor vehicle (car, motorcycle, truck, etc.)","Personal motor vehicle (car, motorcycle, truck, etc.)",MotorVehicle,NC,Female,4-Year College
4_BMUFL,8.19.2014 21:06:28,0_Disagree,1_Agree,1_Agree,1_Agree,0_Disagree,1_Agree,1_Agree,1_Agree,More than 50 miles,100,>10,51 - 200 Miles,"Personal motor vehicle (car, motorcycle, truck, etc.)","Personal motor vehicle (car, motorcycle, truck, etc.)",MotorVehicle,NC,Male,4-Year College
4_BMUFL,8.20.2014 1:29:03,0_Disagree,1_Agree,1_Agree,1_Agree,0_Disagree,1_Agree,1_Agree,1_Agree,None,0,<10,51 - 200 Miles,"Personal motor vehicle (car, motorcycle, truck, etc.)","Personal motor vehicle (car, motorcycle, truck, etc.)",MotorVehicle,NC,Female,High School
4_BMUFL,8.24.2014 20:41:09,0_Disagree,1_Agree,1_Agree,1_Agree,0_Disagree,1_Agree,1_Agree,1_Agree,Less than 10 miles,10,<10,51 - 200 Miles,I do not commute to work or school,I do not commute to work or school,Other,NC,Female,4-Year College
4_BMUFL,8.28.2014 13:01:46,0_Disagree,1_Agree,1_Agree,1_Agree,0_Disagree,1_Agree,1_Agree,1_Agree,Less than 10 miles,10,<10,Less than 50 miles,Walk,Walk,Other,NC,Male,Graduate Degree
4_BMUFL,8.28.2014 13:16:58,0_Disagree,1_Agree,1_Agree,1_Agree,0_Disagree,1_Agree,1_Agree,1_Agree,Less than 10 miles,10,<10,51 - 200 Miles,I do not commute to work or school,I do not commute to work or school,Other,NC,Female,4-Year College
4_BMUFL,8.28.2014 21:11:59,0_Disagree,1_Agree,1_Agree,1_Agree,0_Disagree,1_Agree,1_Agree,1_Agree,Less than 10 miles,10,<10,51 - 200 Miles,I do not commute to work or school,I do not commute to work or school,Other,NC,Male,Graduate Degree
4_BMUFL,8.28.2014 21:40:43,0_Disagree,1_Agree,1_Agree,1_Agree,0_Disagree,1_Agree,1_Agree,1_Agree,None,0,<10,51 - 200 Miles,"Personal motor vehicle (car, motorcycle, truck, etc.)","Personal motor vehicle (car, motorcycle, truck, etc.)",MotorVehicle,NC,Female,Graduate Degree
4_BMUFL,8.5.2014 8:01:55,0_Disagree,1_Agree,1_Agree,1_Agree,0_Disagree,1_Agree,1_Agree,1_Agree,More than 50 miles,100,>10,Less than 50 miles,Bicycle,Bicycle,Other,NC,Male,4-Year College
4_BMUFL,8.7.2014 11:28:18,0_Disagree,1_Agree,1_Agree,1_Agree,0_Disagree,1_Agree,1_Agree,1_Agree,Less than 10 miles,10,<10,51 - 200 Miles,"Personal motor vehicle (car, motorcycle, truck, etc.)","Personal motor vehicle (car, motorcycle, truck, etc.)",MotorVehicle,NC,Male,4-Year College
4_BMUFL,8.7.2014 11:34:41,0_Disagree,1_Agree,1_Agree,1_Agree,0_Disagree,1_Agree,1_Agree,1_Agree,More than 50 miles,100,>10,51 - 200 Miles,"More than one type of transport (for example, bicycle and bus)","More than one type of transport (for example, bicycle and bus)",Other,NC,Male,Graduate Degree
4_BMUFL,8.7.2014 14:27:11,0_Disagree,1_Agree,1_Agree,1_Agree,0_Disagree,1_Agree,1_Agree,1_Agree,None,0,<10,51 - 200 Miles,"Personal motor vehicle (car, motorcycle, truck, etc.)","Personal motor vehicle (car, motorcycle, truck, etc.)",MotorVehicle,NC,Female,Community College
4_BMUFL,8.7.2014 14:31:32,0_Disagree,1_Agree,1_Agree,1_Agree,0_Disagree,1_Agree,1_Agree,1_Agree,More than 50 miles,100,>10,51 - 200 Miles,"Personal motor vehicle (car, motorcycle, truck, etc.)","Personal motor vehicle (car, motorcycle, truck, etc.)",MotorVehicle,NC,Male,Graduate Degree
4_BMUFL,8.7.2014 14:33:49,0_Disagree,1_Agree,1_Agree,1_Agree,0_Disagree,1_Agree,1_Agree,1_Agree,None,0,<10,Less than 50 miles,"More than one type of transport (for example, bicycle and bus)","More than one type of transport (for example, bicycle and bus)",Other,NC,Female,Graduate Degree
4_BMUFL,8.7.2014 15:00:11,0_Disagree,1_Agree,1_Agree,1_Agree,0_Disagree,1_Agree,1_Agree,1_Agree,More than 50 miles,100,>10,51 - 200 Miles,Bicycle,Bicycle,Other,NC,Male,Graduate Degree
4_BMUFL,8.7.2014 15:01:38,0_Disagree,1_Agree,1_Agree,1_Agree,0_Disagree,1_Agree,1_Agree,1_Agree,More than 50 miles,100,>10,More than 200 Miles,"Personal motor vehicle (car, motorcycle, truck, etc.)","Personal motor vehicle (car, motorcycle, truck, etc.)",MotorVehicle,NC,Male,Graduate Degree
4_BMUFL,8.7.2014 15:17:05,0_Disagree,1_Agree,1_Agree,1_Agree,0_Disagree,1_Agree,1_Agree,1_Agree,11 - 50 miles,50,>10,51 - 200 Miles,"Personal motor vehicle (car, motorcycle, truck, etc.)","Personal motor vehicle (car, motorcycle, truck, etc.)",MotorVehicle,NC,Female,Graduate Degree
4_BMUFL,8.7.2014 21:12:48,0_Disagree,1_Agree,1_Agree,1_Agree,0_Disagree,1_Agree,1_Agree,1_Agree,More than 50 miles,100,>10,51 - 200 Miles,"More than one type of transport (for example, bicycle and bus)","More than one type of transport (for example, bicycle and bus)",Other,NC,Male,4-Year College
4_BMUFL,8.7.2014 9:49:07,0_Disagree,1_Agree,1_Agree,1_Agree,0_Disagree,1_Agree,1_Agree,1_Agree,11 - 50 miles,50,>10,More than 200 Miles,"Personal motor vehicle (car, motorcycle, truck, etc.)","Personal motor vehicle (car, motorcycle, truck, etc.)",MotorVehicle,NC,Male,Graduate Degree
4_BMUFL,8.8.2014 10:33:51,0_Disagree,1_Agree,1_Agree,1_Agree,0_Disagree,1_Agree,1_Agree,1_Agree,11 - 50 miles,50,>10,Less than 50 miles,"Public transport (bus, school bus, train, etc.)","Public transport (bus, school bus, train, etc.)",Other,NC,Male,Community College
4_BMUFL,8.8.2014 10:49:36,0_Disagree,1_Agree,1_Agree,1_Agree,0_Disagree,1_Agree,1_Agree,1_Agree,11 - 50 miles,50,>10,Less than 50 miles,Bicycle,Bicycle,Other,NC,Male,4-Year College
4_BMUFL,8.8.2014 13:40:52,0_Disagree,1_Agree,1_Agree,1_Agree,0_Disagree,1_Agree,1_Agree,1_Agree,More than 50 miles,100,>10,Less than 50 miles,"More than one type of transport (for example, bicycle and bus)","More than one type of transport (for example, bicycle and bus)",Other,NC,Male,4-Year College
4_BMUFL,8.8.2014 17:55:41,0_Disagree,1_Agree,1_Agree,1_Agree,0_Disagree,1_Agree,1_Agree,1_Agree,More than 50 miles,100,>10,51 - 200 Miles,"Personal motor vehicle (car, motorcycle, truck, etc.)","Personal motor vehicle (car, motorcycle, truck, etc.)",MotorVehicle,NC,Female,4-Year College
4_BMUFL,8.8.2014 18:54:27,0_Disagree,1_Agree,1_Agree,1_Agree,0_Disagree,1_Agree,1_Agree,1_Agree,More than 50 miles,100,>10,Less than 50 miles,"More than one type of transport (for example, bicycle and bus)","More than one type of transport (for example, bicycle and bus)",Other,NC,Male,Graduate Degree
4_BMUFL,8.8.2014 6:18:58,0_Disagree,1_Agree,1_Agree,1_Agree,0_Disagree,1_Agree,1_Agree,1_Agree,More than 50 miles,100,>10,51 - 200 Miles,"Personal motor vehicle (car, motorcycle, truck, etc.)","Personal motor vehicle (car, motorcycle, truck, etc.)",MotorVehicle,NC,Male,4-Year College
4_BMUFL,8.8.2014 9:03:15,0_Disagree,1_Agree,1_Agree,1_Agree,0_Disagree,1_Agree,1_Agree,1_Agree,More than 50 miles,100,>10,Less than 50 miles,I do not commute to work or school,I do not commute to work or school,Other,NC,Female,Graduate Degree
4_BMUFL,9.2.2014 15:22:57,0_Disagree,1_Agree,1_Agree,1_Agree,0_Disagree,1_Agree,1_Agree,1_Agree,More than 50 miles,100,>10,None,Bicycle,Bicycle,Other,NC,Male,Graduate Degree
3_SLM,7.14.2014 17:20:37,0_Disagree,1_Agree,1_Agree,1_Agree,0_Disagree,1_Agree,1_Agree,1_Agree,More than 50 miles,100,>10,Less than 50 miles,"Personal motor vehicle (car, motorcycle, truck, etc.)","Personal motor vehicle (car, motorcycle, truck, etc.)",MotorVehicle,NC,Male,4-Year College
3_SLM,7.14.2014 21:15:25,0_Disagree,1_Agree,1_Agree,1_Agree,0_Disagree,1_Agree,1_Agree,1_Agree,11 - 50 miles,50,>10,Less than 50 miles,"Personal motor vehicle (car, motorcycle, truck, etc.)","Personal motor vehicle (car, motorcycle, truck, etc.)",MotorVehicle,NC,Female,4-Year College
3_SLM,7.14.2014 21:46:33,0_Disagree,1_Agree,1_Agree,1_Agree,0_Disagree,1_Agree,1_Agree,1_Agree,More than 50 miles,100,>10,51 - 200 Miles,"Personal motor vehicle (car, motorcycle, truck, etc.)","Personal motor vehicle (car, motorcycle, truck, etc.)",MotorVehicle,NC,Male,Community College
3_SLM,7.14.2014 22:48:46,0_Disagree,1_Agree,1_Agree,1_Agree,0_Disagree,1_Agree,1_Agree,1_Agree,11 - 50 miles,50,>10,Less than 50 miles,Bicycle,Bicycle,Other,NC,Male,4-Year College
3_SLM,7.15.2014 14:09:19,0_Disagree,1_Agree,1_Agree,1_Agree,0_Disagree,1_Agree,1_Agree,1_Agree,11 - 50 miles,50,>10,Less than 50 miles,I do not commute to work or school,I do not commute to work or school,Other,NC,Male,4-Year College
3_SLM,7.15.2014 20:29:00,0_Disagree,1_Agree,1_Agree,1_Agree,0_Disagree,1_Agree,1_Agree,1_Agree,More than 50 miles,100,>10,Less than 50 miles,I do not commute to work or school,I do not commute to work or school,Other,NC,Male,Community College
3_SLM,7.15.2014 8:03:14,0_Disagree,1_Agree,1_Agree,1_Agree,0_Disagree,1_Agree,1_Agree,1_Agree,More than 50 miles,100,>10,Less than 50 miles,"Public transport (bus, school bus, train, etc.)","Public transport (bus, school bus, train, etc.)",Other,NC,Male,Graduate Degree
3_SLM,7.15.2014 9:53:20,0_Disagree,1_Agree,1_Agree,1_Agree,0_Disagree,1_Agree,1_Agree,1_Agree,Less than 10 miles,10,<10,Less than 50 miles,"Personal motor vehicle (car, motorcycle, truck, etc.)","Personal motor vehicle (car, motorcycle, truck, etc.)",MotorVehicle,NC,Female,High School
3_SLM,7.16.2014 9:24:06,0_Disagree,1_Agree,1_Agree,1_Agree,0_Disagree,1_Agree,1_Agree,1_Agree,11 - 50 miles,50,>10,51 - 200 Miles,"Personal motor vehicle (car, motorcycle, truck, etc.)","Personal motor vehicle (car, motorcycle, truck, etc.)",MotorVehicle,NC,Male,Graduate Degree
3_SLM,7.17.2014 16:08:49,0_Disagree,1_Agree,1_Agree,1_Agree,0_Disagree,1_Agree,1_Agree,1_Agree,Less than 10 miles,10,<10,51 - 200 Miles,"Personal motor vehicle (car, motorcycle, truck, etc.)","Personal motor vehicle (car, motorcycle, truck, etc.)",MotorVehicle,NC,Male,Community College
3_SLM,7.21.2014 22:06:11,0_Disagree,1_Agree,1_Agree,1_Agree,0_Disagree,1_Agree,1_Agree,1_Agree,More than 50 miles,100,>10,Less than 50 miles,Bicycle,Bicycle,Other,NC,Male,Graduate Degree
3_SLM,7.29.2014 19:17:44,0_Disagree,1_Agree,1_Agree,1_Agree,0_Disagree,1_Agree,1_Agree,1_Agree,11 - 50 miles,50,>10,51 - 200 Miles,"Personal motor vehicle (car, motorcycle, truck, etc.)","Personal motor vehicle (car, motorcycle, truck, etc.)",MotorVehicle,NC,Male,Graduate Degree
3_SLM,8.1.2014 20:00:45,0_Disagree,1_Agree,1_Agree,1_Agree,0_Disagree,1_Agree,1_Agree,1_Agree,Less than 10 miles,10,<10,More than 200 Miles,I do not commute to work or school,I do not commute to work or school,Other,NC,Male,Graduate Degree
3_SLM,8.1.2014 8:07:03,0_Disagree,1_Agree,1_Agree,1_Agree,0_Disagree,1_Agree,1_Agree,1_Agree,Less than 10 miles,10,<10,Less than 50 miles,"Public transport (bus, school bus, train, etc.)","Public transport (bus, school bus, train, etc.)",Other,NC,Male,Graduate Degree
3_SLM,8.11.2014 13:43:46,0_Disagree,1_Agree,1_Agree,1_Agree,0_Disagree,1_Agree,1_Agree,1_Agree,11 - 50 miles,50,>10,Less than 50 miles,Bicycle,Bicycle,Other,NC,Male,4-Year College
3_SLM,8.11.2014 22:21:53,0_Disagree,1_Agree,1_Agree,1_Agree,0_Disagree,1_Agree,1_Agree,1_Agree,Less than 10 miles,10,<10,Less than 50 miles,"Personal motor vehicle (car, motorcycle, truck, etc.)","Personal motor vehicle (car, motorcycle, truck, etc.)",MotorVehicle,NC,Male,4-Year College
3_SLM,8.17.2014 8:57:59,0_Disagree,1_Agree,1_Agree,1_Agree,0_Disagree,1_Agree,1_Agree,1_Agree,11 - 50 miles,50,>10,Less than 50 miles,Walk,Walk,Other,NC,Female,Graduate Degree
3_SLM,8.19.2014 14:46:17,0_Disagree,1_Agree,1_Agree,1_Agree,0_Disagree,1_Agree,1_Agree,1_Agree,None,0,<10,More than 200 Miles,"Personal motor vehicle (car, motorcycle, truck, etc.)","Personal motor vehicle (car, motorcycle, truck, etc.)",MotorVehicle,NC,Female,4-Year College
3_SLM,8.19.2014 14:59:31,0_Disagree,1_Agree,1_Agree,1_Agree,0_Disagree,1_Agree,1_Agree,1_Agree,More than 50 miles,100,>10,More than 200 Miles,"Personal motor vehicle (car, motorcycle, truck, etc.)","Personal motor vehicle (car, motorcycle, truck, etc.)",MotorVehicle,NC,Male,Graduate Degree
3_SLM,8.19.2014 16:41:42,0_Disagree,1_Agree,1_Agree,1_Agree,0_Disagree,1_Agree,1_Agree,1_Agree,More than 50 miles,100,>10,Less than 50 miles,"Personal motor vehicle (car, motorcycle, truck, etc.)","Personal motor vehicle (car, motorcycle, truck, etc.)",MotorVehicle,NC,Male,High School
3_SLM,8.19.2014 16:59:14,0_Disagree,1_Agree,1_Agree,1_Agree,0_Disagree,1_Agree,1_Agree,1_Agree,11 - 50 miles,50,>10,More than 200 Miles,"Personal motor vehicle (car, motorcycle, truck, etc.)","Personal motor vehicle (car, motorcycle, truck, etc.)",MotorVehicle,NC,Male,4-Year College
3_SLM,8.19.2014 20:35:01,0_Disagree,1_Agree,1_Agree,1_Agree,0_Disagree,1_Agree,1_Agree,1_Agree,More than 50 miles,100,>10,51 - 200 Miles,"Personal motor vehicle (car, motorcycle, truck, etc.)","Personal motor vehicle (car, motorcycle, truck, etc.)",MotorVehicle,NC,Male,Graduate Degree
3_SLM,8.21.2014 10:15:21,0_Disagree,1_Agree,1_Agree,1_Agree,0_Disagree,1_Agree,1_Agree,1_Agree,More than 50 miles,100,>10,51 - 200 Miles,"Personal motor vehicle (car, motorcycle, truck, etc.)","Personal motor vehicle (car, motorcycle, truck, etc.)",MotorVehicle,NC,Male,4-Year College
3_SLM,8.21.2014 15:38:05,0_Disagree,1_Agree,1_Agree,1_Agree,0_Disagree,1_Agree,1_Agree,1_Agree,None,0,<10,51 - 200 Miles,"Personal motor vehicle (car, motorcycle, truck, etc.)","Personal motor vehicle (car, motorcycle, truck, etc.)",MotorVehicle,NC,Female,Graduate Degree
3_SLM,8.28.2014 12:59:33,0_Disagree,1_Agree,1_Agree,1_Agree,0_Disagree,1_Agree,1_Agree,1_Agree,11 - 50 miles,50,>10,Less than 50 miles,"More than one type of transport (for example, bicycle and bus)","More than one type of transport (for example, bicycle and bus)",Other,NC,Female,4-Year College
3_SLM,8.28.2014 13:46:21,0_Disagree,1_Agree,1_Agree,1_Agree,0_Disagree,1_Agree,1_Agree,1_Agree,11 - 50 miles,50,>10,Less than 50 miles,Bicycle,Bicycle,Other,NC,Male,Graduate Degree
3_SLM,8.29.2014 9:28:57,0_Disagree,1_Agree,1_Agree,1_Agree,0_Disagree,1_Agree,1_Agree,1_Agree,Less than 10 miles,10,<10,Less than 50 miles,"Personal motor vehicle (car, motorcycle, truck, etc.)","Personal motor vehicle (car, motorcycle, truck, etc.)",MotorVehicle,NC,Male,Graduate Degree
3_SLM,8.31.2014 16:48:20,0_Disagree,1_Agree,1_Agree,1_Agree,0_Disagree,1_Agree,1_Agree,1_Agree,11 - 50 miles,50,>10,51 - 200 Miles,"More than one type of transport (for example, bicycle and bus)","More than one type of transport (for example, bicycle and bus)",Other,NC,Male,Graduate Degree
3_SLM,8.6.2014 17:10:30,0_Disagree,1_Agree,1_Agree,1_Agree,0_Disagree,1_Agree,1_Agree,1_Agree,11 - 50 miles,50,>10,More than 200 Miles,"Personal motor vehicle (car, motorcycle, truck, etc.)","Personal motor vehicle (car, motorcycle, truck, etc.)",MotorVehicle,NC,Female,4-Year College
3_SLM,8.6.2014 17:26:47,0_Disagree,1_Agree,1_Agree,1_Agree,0_Disagree,1_Agree,1_Agree,1_Agree,More than 50 miles,100,>10,51 - 200 Miles,"Personal motor vehicle (car, motorcycle, truck, etc.)","Personal motor vehicle (car, motorcycle, truck, etc.)",MotorVehicle,NC,Male,4-Year College
3_SLM,8.6.2014 21:47:53,0_Disagree,1_Agree,1_Agree,1_Agree,0_Disagree,1_Agree,1_Agree,1_Agree,11 - 50 miles,50,>10,51 - 200 Miles,"Personal motor vehicle (car, motorcycle, truck, etc.)","Personal motor vehicle (car, motorcycle, truck, etc.)",MotorVehicle,NC,Male,4-Year College
3_SLM,8.6.2014 22:24:40,0_Disagree,1_Agree,1_Agree,1_Agree,0_Disagree,1_Agree,1_Agree,1_Agree,More than 50 miles,100,>10,More than 200 Miles,"Personal motor vehicle (car, motorcycle, truck, etc.)","Personal motor vehicle (car, motorcycle, truck, etc.)",MotorVehicle,NC,Male,4-Year College
3_SLM,8.7.2014 0:47:05,0_Disagree,1_Agree,1_Agree,1_Agree,0_Disagree,1_Agree,1_Agree,1_Agree,11 - 50 miles,50,>10,None,Bicycle,Bicycle,Other,NC,Male,Graduate Degree
3_SLM,8.7.2014 10:32:15,0_Disagree,1_Agree,1_Agree,1_Agree,0_Disagree,1_Agree,1_Agree,1_Agree,More than 50 miles,100,>10,51 - 200 Miles,"Personal motor vehicle (car, motorcycle, truck, etc.)","Personal motor vehicle (car, motorcycle, truck, etc.)",MotorVehicle,NC,Male,Community College
3_SLM,8.7.2014 11:58:27,0_Disagree,1_Agree,1_Agree,1_Agree,0_Disagree,1_Agree,1_Agree,1_Agree,11 - 50 miles,50,>10,51 - 200 Miles,"Personal motor vehicle (car, motorcycle, truck, etc.)","Personal motor vehicle (car, motorcycle, truck, etc.)",MotorVehicle,NC,Female,Graduate Degree
3_SLM,8.7.2014 12:57:32,0_Disagree,1_Agree,1_Agree,1_Agree,0_Disagree,1_Agree,1_Agree,1_Agree,More than 50 miles,100,>10,Less than 50 miles,Bicycle,Bicycle,Other,NC,Male,4-Year College
3_SLM,8.7.2014 15:05:49,0_Disagree,1_Agree,1_Agree,1_Agree,0_Disagree,1_Agree,1_Agree,1_Agree,11 - 50 miles,50,>10,51 - 200 Miles,"Personal motor vehicle (car, motorcycle, truck, etc.)","Personal motor vehicle (car, motorcycle, truck, etc.)",MotorVehicle,NC,Female,Community College
3_SLM,8.7.2014 16:46:25,0_Disagree,1_Agree,1_Agree,1_Agree,0_Disagree,1_Agree,1_Agree,1_Agree,More than 50 miles,100,>10,Less than 50 miles,I do not commute to work or school,I do not commute to work or school,Other,NC,Male,Graduate Degree
3_SLM,8.7.2014 18:02:57,0_Disagree,1_Agree,1_Agree,1_Agree,0_Disagree,1_Agree,1_Agree,1_Agree,More than 50 miles,100,>10,51 - 200 Miles,I'm retired,I do not commute to work or school,Other,NC,Female,Graduate Degree
3_SLM,8.7.2014 20:01:06,0_Disagree,1_Agree,1_Agree,1_Agree,0_Disagree,1_Agree,1_Agree,1_Agree,More than 50 miles,100,>10,Less than 50 miles,Bicycle,Bicycle,Other,NC,Male,High School
3_SLM,8.7.2014 8:03:06,0_Disagree,1_Agree,1_Agree,1_Agree,0_Disagree,1_Agree,1_Agree,1_Agree,11 - 50 miles,50,>10,More than 200 Miles,"Personal motor vehicle (car, motorcycle, truck, etc.)","Personal motor vehicle (car, motorcycle, truck, etc.)",MotorVehicle,NC,Male,4-Year College
3_SLM,8.7.2014 8:42:21,0_Disagree,1_Agree,1_Agree,1_Agree,0_Disagree,1_Agree,1_Agree,1_Agree,More than 50 miles,100,>10,Less than 50 miles,Walk,Walk,Other,NC,Female,Graduate Degree
3_SLM,8.8.2014 17:43:10,0_Disagree,1_Agree,1_Agree,1_Agree,0_Disagree,1_Agree,1_Agree,1_Agree,None,0,<10,Less than 50 miles,"Personal motor vehicle (car, motorcycle, truck, etc.)","Personal motor vehicle (car, motorcycle, truck, etc.)",MotorVehicle,NC,Male,Graduate Degree
3_SLM,8.8.2014 20:02:57,0_Disagree,1_Agree,1_Agree,1_Agree,0_Disagree,1_Agree,1_Agree,1_Agree,None,0,<10,Less than 50 miles,"Public transport (bus, school bus, train, etc.)","Public transport (bus, school bus, train, etc.)",Other,NC,Male,4-Year College
3_SLM,8.8.2014 9:30:58,0_Disagree,1_Agree,1_Agree,1_Agree,0_Disagree,1_Agree,1_Agree,1_Agree,11 - 50 miles,50,>10,51 - 200 Miles,"More than one type of transport (for example, bicycle and bus)","More than one type of transport (for example, bicycle and bus)",Other,NC,Female,Graduate Degree
2_STR,7.14.2014 21:18:41,0_Disagree,1_Agree,1_Agree,1_Agree,0_Disagree,1_Agree,1_Agree,1_Agree,More than 50 miles,100,>10,51 - 200 Miles,"Personal motor vehicle (car, motorcycle, truck, etc.)","Personal motor vehicle (car, motorcycle, truck, etc.)",MotorVehicle,NC,Female,4-Year College
2_STR,7.14.2014 23:03:43,0_Disagree,1_Agree,1_Agree,1_Agree,0_Disagree,1_Agree,1_Agree,1_Agree,Less than 10 miles,10,<10,51 - 200 Miles,"Personal motor vehicle (car, motorcycle, truck, etc.)","Personal motor vehicle (car, motorcycle, truck, etc.)",MotorVehicle,NC,Male,4-Year College
2_STR,7.15.2014 9:19:20,0_Disagree,1_Agree,1_Agree,1_Agree,0_Disagree,1_Agree,1_Agree,1_Agree,More than 50 miles,100,>10,51 - 200 Miles,"Personal motor vehicle (car, motorcycle, truck, etc.)","Personal motor vehicle (car, motorcycle, truck, etc.)",MotorVehicle,NC,Male,4-Year College
2_STR,7.16.2014 15:11:45,0_Disagree,1_Agree,1_Agree,1_Agree,0_Disagree,1_Agree,1_Agree,1_Agree,Less than 10 miles,10,<10,Less than 50 miles,Bicycle,Bicycle,Other,NC,Male,Graduate Degree
2_STR,7.17.2014 20:32:13,0_Disagree,1_Agree,1_Agree,1_Agree,0_Disagree,1_Agree,1_Agree,1_Agree,11 - 50 miles,50,>10,None,Bicycle,Bicycle,Other,NC,Male,4-Year College
2_STR,7.17.2014 9:16:18,0_Disagree,1_Agree,1_Agree,1_Agree,0_Disagree,1_Agree,1_Agree,1_Agree,Less than 10 miles,10,<10,51 - 200 Miles,I do not commute to work or school,I do not commute to work or school,Other,NC,Male,Graduate Degree
2_STR,7.18.2014 7:44:20,0_Disagree,1_Agree,1_Agree,1_Agree,0_Disagree,1_Agree,1_Agree,1_Agree,11 - 50 miles,50,>10,Less than 50 miles,"Personal motor vehicle (car, motorcycle, truck, etc.)","Personal motor vehicle (car, motorcycle, truck, etc.)",MotorVehicle,NC,Male,Graduate Degree
2_STR,7.21.2014 21:25:09,0_Disagree,1_Agree,1_Agree,1_Agree,0_Disagree,1_Agree,1_Agree,1_Agree,11 - 50 miles,50,>10,51 - 200 Miles,"Personal motor vehicle (car, motorcycle, truck, etc.)","Personal motor vehicle (car, motorcycle, truck, etc.)",MotorVehicle,NC,Male,4-Year College
2_STR,7.22.2014 13:11:29,0_Disagree,1_Agree,1_Agree,1_Agree,0_Disagree,1_Agree,1_Agree,1_Agree,More than 50 miles,100,>10,51 - 200 Miles,"Personal motor vehicle (car, motorcycle, truck, etc.)","Personal motor vehicle (car, motorcycle, truck, etc.)",MotorVehicle,NC,,4-Year College
2_STR,7.23.2014 13:07:08,0_Disagree,1_Agree,1_Agree,1_Agree,0_Disagree,1_Agree,1_Agree,1_Agree,None,0,<10,Less than 50 miles,"Personal motor vehicle (car, motorcycle, truck, etc.)","Personal motor vehicle (car, motorcycle, truck, etc.)",MotorVehicle,NC,Female,4-Year College
2_STR,7.30.2014 9:55:13,0_Disagree,1_Agree,1_Agree,1_Agree,0_Disagree,1_Agree,1_Agree,1_Agree,None,0,<10,More than 200 Miles,"Personal motor vehicle (car, motorcycle, truck, etc.)","Personal motor vehicle (car, motorcycle, truck, etc.)",MotorVehicle,NC,Female,4-Year College
2_STR,7.31.2014 8:24:50,0_Disagree,1_Agree,1_Agree,1_Agree,0_Disagree,1_Agree,1_Agree,1_Agree,11 - 50 miles,50,>10,51 - 200 Miles,"Personal motor vehicle (car, motorcycle, truck, etc.)","Personal motor vehicle (car, motorcycle, truck, etc.)",MotorVehicle,NC,Male,4-Year College
2_STR,8.12.2014 23:41:49,0_Disagree,1_Agree,1_Agree,1_Agree,0_Disagree,1_Agree,1_Agree,1_Agree,More than 50 miles,100,>10,51 - 200 Miles,"Personal motor vehicle (car, motorcycle, truck, etc.)","Personal motor vehicle (car, motorcycle, truck, etc.)",MotorVehicle,NC,Female,4-Year College
2_STR,8.18.2014 16:43:05,0_Disagree,1_Agree,1_Agree,1_Agree,0_Disagree,1_Agree,1_Agree,1_Agree,More than 50 miles,100,>10,None,Bicycle,Bicycle,Other,NC,Male,Graduate Degree
2_STR,8.19.2014 14:55:18,0_Disagree,1_Agree,1_Agree,1_Agree,0_Disagree,1_Agree,1_Agree,1_Agree,More than 50 miles,100,>10,51 - 200 Miles,I do not commute to work or school,I do not commute to work or school,Other,NC,,Graduate Degree
2_STR,8.19.2014 16:43:27,0_Disagree,1_Agree,1_Agree,1_Agree,0_Disagree,1_Agree,1_Agree,1_Agree,More than 50 miles,100,>10,51 - 200 Miles,"Personal motor vehicle (car, motorcycle, truck, etc.)","Personal motor vehicle (car, motorcycle, truck, etc.)",MotorVehicle,NC,Female,Graduate Degree
2_STR,8.19.2014 17:00:44,0_Disagree,1_Agree,1_Agree,1_Agree,0_Disagree,1_Agree,1_Agree,1_Agree,11 - 50 miles,50,>10,Less than 50 miles,"Personal motor vehicle (car, motorcycle, truck, etc.)","Personal motor vehicle (car, motorcycle, truck, etc.)",MotorVehicle,NC,Female,4-Year College
2_STR,8.19.2014 17:11:32,0_Disagree,1_Agree,1_Agree,1_Agree,0_Disagree,1_Agree,1_Agree,1_Agree,11 - 50 miles,50,>10,51 - 200 Miles,"Personal motor vehicle (car, motorcycle, truck, etc.)","Personal motor vehicle (car, motorcycle, truck, etc.)",MotorVehicle,NC,Male,High School
2_STR,8.19.2014 20:48:44,0_Disagree,1_Agree,1_Agree,1_Agree,0_Disagree,1_Agree,1_Agree,1_Agree,11 - 50 miles,50,>10,51 - 200 Miles,"Personal motor vehicle (car, motorcycle, truck, etc.)","Personal motor vehicle (car, motorcycle, truck, etc.)",MotorVehicle,NC,Male,Community College
2_STR,8.19.2014 21:07:54,0_Disagree,1_Agree,1_Agree,1_Agree,0_Disagree,1_Agree,1_Agree,1_Agree,11 - 50 miles,50,>10,51 - 200 Miles,I do not commute to work or school,I do not commute to work or school,Other,NC,Male,4-Year College
2_STR,8.20.2014 11:51:53,0_Disagree,1_Agree,1_Agree,1_Agree,0_Disagree,1_Agree,1_Agree,1_Agree,None,0,<10,51 - 200 Miles,I do not commute to work or school,I do not commute to work or school,Other,NC,Female,4-Year College
2_STR,8.21.2014 11:01:29,0_Disagree,1_Agree,1_Agree,1_Agree,0_Disagree,1_Agree,1_Agree,1_Agree,More than 50 miles,100,>10,51 - 200 Miles,"Personal motor vehicle (car, motorcycle, truck, etc.)","Personal motor vehicle (car, motorcycle, truck, etc.)",MotorVehicle,NC,Male,4-Year College
2_STR,8.21.2014 12:14:41,0_Disagree,1_Agree,1_Agree,1_Agree,0_Disagree,1_Agree,1_Agree,1_Agree,None,0,<10,51 - 200 Miles,"Personal motor vehicle (car, motorcycle, truck, etc.)","Personal motor vehicle (car, motorcycle, truck, etc.)",MotorVehicle,NC,Female,Graduate Degree
2_STR,8.21.2014 16:55:31,0_Disagree,1_Agree,1_Agree,1_Agree,0_Disagree,1_Agree,1_Agree,1_Agree,More than 50 miles,100,>10,51 - 200 Miles,"Personal motor vehicle (car, motorcycle, truck, etc.)","Personal motor vehicle (car, motorcycle, truck, etc.)",MotorVehicle,NC,Male,4-Year College
2_STR,8.24.2014 1:42:21,0_Disagree,1_Agree,1_Agree,1_Agree,0_Disagree,1_Agree,1_Agree,1_Agree,11 - 50 miles,50,>10,Less than 50 miles,I do not commute to work or school,I do not commute to work or school,Other,NC,Female,Graduate Degree
2_STR,8.24.2014 3:19:10,0_Disagree,1_Agree,1_Agree,1_Agree,0_Disagree,1_Agree,1_Agree,1_Agree,More than 50 miles,100,>10,Less than 50 miles,I do not commute to work or school,I do not commute to work or school,Other,NC,Male,4-Year College
2_STR,8.28.2014 21:33:21,0_Disagree,1_Agree,1_Agree,1_Agree,0_Disagree,1_Agree,1_Agree,1_Agree,11 - 50 miles,50,>10,Less than 50 miles,"More than one type of transport (for example, bicycle and bus)","More than one type of transport (for example, bicycle and bus)",Other,NC,Male,Graduate Degree
2_STR,8.29.2014 11:08:48,0_Disagree,1_Agree,1_Agree,1_Agree,0_Disagree,1_Agree,1_Agree,1_Agree,11 - 50 miles,50,>10,Less than 50 miles,Bicycle,Bicycle,Other,NC,Female,4-Year College
2_STR,8.29.2014 7:42:15,0_Disagree,1_Agree,1_Agree,1_Agree,0_Disagree,1_Agree,1_Agree,1_Agree,11 - 50 miles,50,>10,51 - 200 Miles,some days on bicycle and some days in my car,Varies by day,Other,NC,Female,Graduate Degree
2_STR,8.6.2014 17:05:34,0_Disagree,1_Agree,1_Agree,1_Agree,0_Disagree,1_Agree,1_Agree,1_Agree,More than 50 miles,100,>10,51 - 200 Miles,Bicycle,Bicycle,Other,NC,Male,Community College
2_STR,8.6.2014 17:07:06,0_Disagree,1_Agree,1_Agree,1_Agree,0_Disagree,1_Agree,1_Agree,1_Agree,None,0,<10,Less than 50 miles,I do not commute to work or school,I do not commute to work or school,Other,NC,Female,Graduate Degree
2_STR,8.6.2014 17:35:52,0_Disagree,1_Agree,1_Agree,1_Agree,0_Disagree,1_Agree,1_Agree,1_Agree,More than 50 miles,100,>10,Less than 50 miles,I do not commute to work or school,I do not commute to work or school,Other,NC,Male,4-Year College
2_STR,8.6.2014 20:38:08,0_Disagree,1_Agree,1_Agree,1_Agree,0_Disagree,1_Agree,1_Agree,1_Agree,More than 50 miles,100,>10,51 - 200 Miles,Walk,Walk,Other,NC,Male,4-Year College
2_STR,8.6.2014 20:54:02,0_Disagree,1_Agree,1_Agree,1_Agree,0_Disagree,1_Agree,1_Agree,1_Agree,11 - 50 miles,50,>10,Less than 50 miles,Bicycle,Bicycle,Other,NC,Male,Graduate Degree
2_STR,8.7.2014 11:15:23,0_Disagree,1_Agree,1_Agree,1_Agree,0_Disagree,1_Agree,1_Agree,1_Agree,11 - 50 miles,50,>10,Less than 50 miles,Bicycle,Bicycle,Other,NC,Male,Graduate Degree
2_STR,8.7.2014 11:51:55,0_Disagree,1_Agree,1_Agree,1_Agree,0_Disagree,1_Agree,1_Agree,1_Agree,11 - 50 miles,50,>10,Less than 50 miles,Bicycle,Bicycle,Other,NC,Male,Graduate Degree
2_STR,8.7.2014 12:03:53,0_Disagree,1_Agree,1_Agree,1_Agree,0_Disagree,1_Agree,1_Agree,1_Agree,Less than 10 miles,10,<10,Less than 50 miles,"Public transport (bus, school bus, train, etc.)","Public transport (bus, school bus, train, etc.)",Other,NC,Male,Graduate Degree
2_STR,8.7.2014 12:09:30,0_Disagree,1_Agree,1_Agree,1_Agree,0_Disagree,1_Agree,1_Agree,1_Agree,Less than 10 miles,10,<10,Less than 50 miles,"Personal motor vehicle (car, motorcycle, truck, etc.)","Personal motor vehicle (car, motorcycle, truck, etc.)",MotorVehicle,NC,Female,Graduate Degree
2_STR,8.7.2014 12:13:08,0_Disagree,1_Agree,1_Agree,1_Agree,0_Disagree,1_Agree,1_Agree,1_Agree,11 - 50 miles,50,>10,Less than 50 miles,Bicycle,Bicycle,Other,NC,Male,4-Year College
2_STR,8.7.2014 13:51:29,0_Disagree,1_Agree,1_Agree,1_Agree,0_Disagree,1_Agree,1_Agree,1_Agree,11 - 50 miles,50,>10,Less than 50 miles,"Personal motor vehicle (car, motorcycle, truck, etc.)","Personal motor vehicle (car, motorcycle, truck, etc.)",MotorVehicle,NC,Female,Community College
2_STR,8.7.2014 14:06:45,0_Disagree,1_Agree,1_Agree,1_Agree,0_Disagree,1_Agree,1_Agree,1_Agree,More than 50 miles,100,>10,51 - 200 Miles,"Personal motor vehicle (car, motorcycle, truck, etc.)","Personal motor vehicle (car, motorcycle, truck, etc.)",MotorVehicle,NC,Male,High School
2_STR,8.7.2014 21:01:54,0_Disagree,1_Agree,1_Agree,1_Agree,0_Disagree,1_Agree,1_Agree,1_Agree,More than 50 miles,100,>10,None,"More than one type of transport (for example, bicycle and bus)","More than one type of transport (for example, bicycle and bus)",Other,NC,Male,4-Year College
2_STR,8.8.2014 10:45:12,0_Disagree,1_Agree,1_Agree,1_Agree,0_Disagree,1_Agree,1_Agree,1_Agree,Less than 10 miles,10,<10,51 - 200 Miles,"Personal motor vehicle (car, motorcycle, truck, etc.)","Personal motor vehicle (car, motorcycle, truck, etc.)",MotorVehicle,NC,Male,4-Year College
2_STR,8.8.2014 11:14:32,0_Disagree,1_Agree,1_Agree,1_Agree,0_Disagree,1_Agree,1_Agree,1_Agree,More than 50 miles,100,>10,Less than 50 miles,Bicycle,Bicycle,Other,NC,Male,4-Year College
2_STR,8.9.2014 20:27:35,0_Disagree,1_Agree,1_Agree,1_Agree,0_Disagree,1_Agree,1_Agree,1_Agree,More than 50 miles,100,>10,Less than 50 miles,Bicycle,Bicycle,Other,NC,Male,Graduate Degree
1_None,7.15.2014 0:19:09,0_Disagree,1_Agree,1_Agree,1_Agree,0_Disagree,1_Agree,1_Agree,1_Agree,11 - 50 miles,50,>10,Less than 50 miles,"Personal motor vehicle (car, motorcycle, truck, etc.)","Personal motor vehicle (car, motorcycle, truck, etc.)",MotorVehicle,NC,Male,4-Year College
1_None,7.15.2014 11:08:54,0_Disagree,1_Agree,1_Agree,1_Agree,0_Disagree,1_Agree,1_Agree,1_Agree,More than 50 miles,100,>10,Less than 50 miles,Bicycle,Bicycle,Other,NC,Male,4-Year College
1_None,7.15.2014 11:16:18,0_Disagree,1_Agree,1_Agree,1_Agree,0_Disagree,1_Agree,1_Agree,1_Agree,11 - 50 miles,50,>10,Less than 50 miles,I do not commute to work or school,I do not commute to work or school,Other,NC,Male,4-Year College
1_None,7.15.2014 12:15:31,0_Disagree,1_Agree,1_Agree,1_Agree,0_Disagree,1_Agree,1_Agree,1_Agree,More than 50 miles,100,>10,Less than 50 miles,retired,I do not commute to work or school,Other,NC,Male,High School
1_None,7.15.2014 17:00:51,0_Disagree,1_Agree,1_Agree,1_Agree,0_Disagree,1_Agree,1_Agree,1_Agree,None,0,<10,Less than 50 miles,"Personal motor vehicle (car, motorcycle, truck, etc.)","Personal motor vehicle (car, motorcycle, truck, etc.)",MotorVehicle,NC,Female,Graduate Degree
1_None,7.16.2014 13:16:27,0_Disagree,1_Agree,1_Agree,1_Agree,0_Disagree,1_Agree,1_Agree,1_Agree,More than 50 miles,100,>10,51 - 200 Miles,Bicycle,Bicycle,Other,NC,Male,Graduate Degree
1_None,7.16.2014 14:14:41,0_Disagree,1_Agree,1_Agree,1_Agree,0_Disagree,1_Agree,1_Agree,1_Agree,11 - 50 miles,50,>10,51 - 200 Miles,I do not commute to work or school,I do not commute to work or school,Other,NC,Male,4-Year College
1_None,7.25.2014 10:26:17,0_Disagree,1_Agree,1_Agree,1_Agree,0_Disagree,1_Agree,1_Agree,1_Agree,Less than 10 miles,10,<10,Less than 50 miles,Walk,Walk,Other,NC,Female,4-Year College
1_None,7.30.2014 8:59:16,0_Disagree,1_Agree,1_Agree,1_Agree,0_Disagree,1_Agree,1_Agree,1_Agree,None,0,<10,51 - 200 Miles,"Personal motor vehicle (car, motorcycle, truck, etc.)","Personal motor vehicle (car, motorcycle, truck, etc.)",MotorVehicle,NC,Male,4-Year College
1_None,8.10.2014 16:55:55,0_Disagree,1_Agree,1_Agree,1_Agree,0_Disagree,1_Agree,1_Agree,1_Agree,More than 50 miles,100,>10,51 - 200 Miles,"Personal motor vehicle (car, motorcycle, truck, etc.)","Personal motor vehicle (car, motorcycle, truck, etc.)",MotorVehicle,NC,Male,Graduate Degree
1_None,8.11.2014 11:21:18,0_Disagree,1_Agree,1_Agree,1_Agree,0_Disagree,1_Agree,1_Agree,1_Agree,More than 50 miles,100,>10,None,Bicycle,Bicycle,Other,NC,Male,High School
1_None,8.11.2014 12:22:09,0_Disagree,1_Agree,1_Agree,1_Agree,0_Disagree,1_Agree,1_Agree,1_Agree,Less than 10 miles,10,<10,Less than 50 miles,Walk,Walk,Other,NC,Male,Graduate Degree
1_None,8.12.2014 11:20:34,0_Disagree,1_Agree,1_Agree,1_Agree,0_Disagree,1_Agree,1_Agree,1_Agree,11 - 50 miles,50,>10,Less than 50 miles,Walk,Walk,Other,NC,Female,Graduate Degree
1_None,8.12.2014 9:54:07,0_Disagree,1_Agree,1_Agree,1_Agree,0_Disagree,1_Agree,1_Agree,1_Agree,11 - 50 miles,50,>10,Less than 50 miles,Bicycle,Bicycle,Other,NC,Female,4-Year College
1_None,8.18.2014 16:55:21,0_Disagree,1_Agree,1_Agree,1_Agree,0_Disagree,1_Agree,1_Agree,1_Agree,None,0,<10,51 - 200 Miles,"Personal motor vehicle (car, motorcycle, truck, etc.)","Personal motor vehicle (car, motorcycle, truck, etc.)",MotorVehicle,NC,Male,Graduate Degree
1_None,8.19.2014 13:07:08,0_Disagree,1_Agree,1_Agree,1_Agree,0_Disagree,1_Agree,1_Agree,1_Agree,None,0,<10,51 - 200 Miles,"Personal motor vehicle (car, motorcycle, truck, etc.)","Personal motor vehicle (car, motorcycle, truck, etc.)",MotorVehicle,NC,Female,Graduate Degree
1_None,8.19.2014 16:46:45,0_Disagree,1_Agree,1_Agree,1_Agree,0_Disagree,1_Agree,1_Agree,1_Agree,More than 50 miles,100,>10,51 - 200 Miles,"Personal motor vehicle (car, motorcycle, truck, etc.)","Personal motor vehicle (car, motorcycle, truck, etc.)",MotorVehicle,NC,Male,4-Year College
1_None,8.19.2014 17:24:11,0_Disagree,1_Agree,1_Agree,1_Agree,0_Disagree,1_Agree,1_Agree,1_Agree,More than 50 miles,100,>10,More than 200 Miles,"Personal motor vehicle (car, motorcycle, truck, etc.)","Personal motor vehicle (car, motorcycle, truck, etc.)",MotorVehicle,NC,Male,4-Year College
1_None,8.20.2014 12:28:07,0_Disagree,1_Agree,1_Agree,1_Agree,0_Disagree,1_Agree,1_Agree,1_Agree,None,0,<10,51 - 200 Miles,"Personal motor vehicle (car, motorcycle, truck, etc.)","Personal motor vehicle (car, motorcycle, truck, etc.)",MotorVehicle,NC,Male,4-Year College
1_None,8.22.2014 21:55:47,0_Disagree,1_Agree,1_Agree,1_Agree,0_Disagree,1_Agree,1_Agree,1_Agree,More than 50 miles,100,>10,51 - 200 Miles,"Personal motor vehicle (car, motorcycle, truck, etc.)","Personal motor vehicle (car, motorcycle, truck, etc.)",MotorVehicle,NC,Male,4-Year College
1_None,8.28.2014 14:18:15,0_Disagree,1_Agree,1_Agree,1_Agree,0_Disagree,1_Agree,1_Agree,1_Agree,11 - 50 miles,50,>10,None,Bicycle,Bicycle,Other,NC,Male,4-Year College
1_None,8.29.2014 8:29:21,0_Disagree,1_Agree,1_Agree,1_Agree,0_Disagree,1_Agree,1_Agree,1_Agree,Less than 10 miles,10,<10,Less than 50 miles,"More than one type of transport (for example, bicycle and bus)","More than one type of transport (for example, bicycle and bus)",Other,NC,Male,4-Year College
1_None,8.7.2014 10:41:25,0_Disagree,1_Agree,1_Agree,1_Agree,0_Disagree,1_Agree,1_Agree,1_Agree,More than 50 miles,100,>10,None,Bicycle,Bicycle,Other,NC,Female,Graduate Degree
1_None,8.7.2014 10:47:05,0_Disagree,1_Agree,1_Agree,1_Agree,0_Disagree,1_Agree,1_Agree,1_Agree,More than 50 miles,100,>10,51 - 200 Miles,"Personal motor vehicle (car, motorcycle, truck, etc.)","Personal motor vehicle (car, motorcycle, truck, etc.)",MotorVehicle,NC,Male,4-Year College
1_None,8.7.2014 13:50:01,0_Disagree,1_Agree,1_Agree,1_Agree,0_Disagree,1_Agree,1_Agree,1_Agree,11 - 50 miles,50,>10,Less than 50 miles,Bicycle,Bicycle,Other,NC,Male,Graduate Degree
1_None,8.7.2014 14:47:51,0_Disagree,1_Agree,1_Agree,1_Agree,0_Disagree,1_Agree,1_Agree,1_Agree,11 - 50 miles,50,>10,More than 200 Miles,Bicycle,Bicycle,Other,NC,Male,Graduate Degree
1_None,8.7.2014 15:04:34,0_Disagree,1_Agree,1_Agree,1_Agree,0_Disagree,1_Agree,1_Agree,1_Agree,11 - 50 miles,50,>10,51 - 200 Miles,"Personal motor vehicle (car, motorcycle, truck, etc.)","Personal motor vehicle (car, motorcycle, truck, etc.)",MotorVehicle,NC,Male,4-Year College
1_None,8.7.2014 15:04:44,0_Disagree,1_Agree,1_Agree,1_Agree,0_Disagree,1_Agree,1_Agree,1_Agree,None,0,<10,51 - 200 Miles,"Personal motor vehicle (car, motorcycle, truck, etc.)","Personal motor vehicle (car, motorcycle, truck, etc.)",MotorVehicle,NC,Female,Community College
1_None,8.7.2014 15:46:20,0_Disagree,1_Agree,1_Agree,1_Agree,0_Disagree,1_Agree,1_Agree,1_Agree,More than 50 miles,100,>10,51 - 200 Miles,I do not commute to work or school,I do not commute to work or school,Other,NC,Male,4-Year College
1_None,8.7.2014 16:23:05,0_Disagree,1_Agree,1_Agree,1_Agree,0_Disagree,1_Agree,1_Agree,1_Agree,More than 50 miles,100,>10,Less than 50 miles,Bicycle,Bicycle,Other,NC,Female,4-Year College
1_None,8.7.2014 17:46:32,0_Disagree,1_Agree,1_Agree,1_Agree,0_Disagree,1_Agree,1_Agree,1_Agree,More than 50 miles,100,>10,51 - 200 Miles,I do not commute to work or school,I do not commute to work or school,Other,NC,Male,Community College
1_None,8.7.2014 19:14:21,0_Disagree,1_Agree,1_Agree,1_Agree,0_Disagree,1_Agree,1_Agree,1_Agree,Less than 10 miles,10,<10,51 - 200 Miles,"Personal motor vehicle (car, motorcycle, truck, etc.)","Personal motor vehicle (car, motorcycle, truck, etc.)",MotorVehicle,NC,Female,4-Year College
1_None,8.7.2014 21:00:25,0_Disagree,1_Agree,1_Agree,1_Agree,0_Disagree,1_Agree,1_Agree,1_Agree,11 - 50 miles,50,>10,51 - 200 Miles,"Personal motor vehicle (car, motorcycle, truck, etc.)","Personal motor vehicle (car, motorcycle, truck, etc.)",MotorVehicle,NC,Male,Graduate Degree
1_None,8.7.2014 6:29:20,0_Disagree,1_Agree,1_Agree,1_Agree,0_Disagree,1_Agree,1_Agree,1_Agree,More than 50 miles,100,>10,None,Bicycle,Bicycle,Other,NC,Female,4-Year College
1_None,8.7.2014 9:02:48,0_Disagree,1_Agree,1_Agree,1_Agree,0_Disagree,1_Agree,1_Agree,1_Agree,11 - 50 miles,50,>10,Less than 50 miles,Bicycle,Bicycle,Other,NC,Male,4-Year College
1_None,8.8.2014 14:22:07,0_Disagree,1_Agree,1_Agree,1_Agree,0_Disagree,1_Agree,1_Agree,1_Agree,11 - 50 miles,50,>10,More than 200 Miles,"Personal motor vehicle (car, motorcycle, truck, etc.)","Personal motor vehicle (car, motorcycle, truck, etc.)",MotorVehicle,NC,Male,4-Year College
1_None,8.8.2014 15:52:43,0_Disagree,1_Agree,1_Agree,1_Agree,0_Disagree,1_Agree,1_Agree,1_Agree,11 - 50 miles,50,>10,Less than 50 miles,Bicycle,Bicycle,Other,NC,Male,Graduate Degree
1_None,8.8.2014 17:12:56,0_Disagree,1_Agree,1_Agree,1_Agree,0_Disagree,1_Agree,1_Agree,1_Agree,Less than 10 miles,10,<10,51 - 200 Miles,"Personal motor vehicle (car, motorcycle, truck, etc.)","Personal motor vehicle (car, motorcycle, truck, etc.)",MotorVehicle,NC,Female,4-Year College
1_None,8.8.2014 19:14:11,0_Disagree,1_Agree,1_Agree,1_Agree,0_Disagree,1_Agree,1_Agree,1_Agree,11 - 50 miles,50,>10,Less than 50 miles,Bicycle,Bicycle,Other,NC,Female,Graduate Degree
1_None,8.8.2014 8:55:43,0_Disagree,1_Agree,1_Agree,1_Agree,0_Disagree,1_Agree,1_Agree,1_Agree,Less than 10 miles,10,<10,Less than 50 miles,"More than one type of transport (for example, bicycle and bus)","More than one type of transport (for example, bicycle and bus)",Other,NC,Male,4-Year College
1_None,8.8.2014 9:11:42,0_Disagree,1_Agree,1_Agree,1_Agree,0_Disagree,1_Agree,1_Agree,1_Agree,11 - 50 miles,50,>10,51 - 200 Miles,"More than one type of transport (for example, bicycle and bus)","More than one type of transport (for example, bicycle and bus)",Other,NC,Female,Graduate Degree
1_None,8.9.2014 9:12:36,0_Disagree,1_Agree,1_Agree,1_Agree,0_Disagree,1_Agree,1_Agree,1_Agree,Less than 10 miles,10,<10,Less than 50 miles,"More than one type of transport (for example, bicycle and bus)","More than one type of transport (for example, bicycle and bus)",Other,NC,Female,Graduate Degree
1_None,9.2.2014 21:15:37,0_Disagree,1_Agree,1_Agree,1_Agree,0_Disagree,1_Agree,1_Agree,1_Agree,Less than 10 miles,10,<10,More than 200 Miles,"Personal motor vehicle (car, motorcycle, truck, etc.)","Personal motor vehicle (car, motorcycle, truck, etc.)",MotorVehicle,NC,Male,Graduate Degree
1_None,9.5.2014 14:39:07,0_Disagree,1_Agree,1_Agree,1_Agree,0_Disagree,1_Agree,1_Agree,1_Agree,More than 50 miles,100,>10,Less than 50 miles,"More than one type of transport (for example, bicycle and bus)","More than one type of transport (for example, bicycle and bus)",Other,NC,Male,4-Year College
4_BMUFL,8.12.2014 18:20:49,0_Disagree,1_Agree,1_Agree,1_Agree,0_Disagree,1_Agree,1_Agree,1_Agree,11 - 50 miles,50,>10,None,Bicycle,Bicycle,Other,ND,Male,4-Year College
3_SLM,8.11.2014 7:18:31,0_Disagree,1_Agree,1_Agree,1_Agree,0_Disagree,1_Agree,1_Agree,1_Agree,11 - 50 miles,50,>10,51 - 200 Miles,"Personal motor vehicle (car, motorcycle, truck, etc.)","Personal motor vehicle (car, motorcycle, truck, etc.)",MotorVehicle,ND,Male,4-Year College
4_BMUFL,8.12.2014 18:27:16,1_Agree,1_Agree,1_Agree,1_Agree,0_Disagree,1_Agree,1_Agree,1_Agree,More than 50 miles,100,>10,Less than 50 miles,Bicycle,Bicycle,Other,NE,Male,Graduate Degree
2_STR,8.10.2014 14:30:48,1_Agree,1_Agree,1_Agree,1_Agree,0_Disagree,1_Agree,1_Agree,1_Agree,11 - 50 miles,50,>10,51 - 200 Miles,"Personal motor vehicle (car, motorcycle, truck, etc.)","Personal motor vehicle (car, motorcycle, truck, etc.)",MotorVehicle,NE,Male,Graduate Degree
4_BMUFL,8.6.2014 17:51:09,0_Disagree,1_Agree,1_Agree,1_Agree,0_Disagree,1_Agree,1_Agree,1_Agree,More than 50 miles,100,>10,Less than 50 miles,Bicycle,Bicycle,Other,NE,Male,4-Year College
4_BMUFL,8.6.2014 21:16:43,0_Disagree,1_Agree,1_Agree,1_Agree,0_Disagree,1_Agree,1_Agree,1_Agree,More than 50 miles,100,>10,51 - 200 Miles,"Personal motor vehicle (car, motorcycle, truck, etc.)","Personal motor vehicle (car, motorcycle, truck, etc.)",MotorVehicle,NE,Male,4-Year College
4_BMUFL,8.6.2014 21:50:09,0_Disagree,1_Agree,1_Agree,1_Agree,0_Disagree,1_Agree,1_Agree,1_Agree,More than 50 miles,100,>10,Less than 50 miles,Bicycle,Bicycle,Other,NE,Male,4-Year College
3_SLM,8.7.2014 23:29:03,0_Disagree,1_Agree,1_Agree,1_Agree,0_Disagree,1_Agree,1_Agree,1_Agree,11 - 50 miles,50,>10,Less than 50 miles,I do not commute to work or school,I do not commute to work or school,Other,NE,Female,4-Year College
3_SLM,8.7.2014 7:51:02,0_Disagree,1_Agree,1_Agree,1_Agree,0_Disagree,1_Agree,1_Agree,1_Agree,11 - 50 miles,50,>10,51 - 200 Miles,I do not commute to work or school,I do not commute to work or school,Other,NE,Male,4-Year College
2_STR,8.8.2014 22:54:07,0_Disagree,1_Agree,1_Agree,1_Agree,0_Disagree,1_Agree,1_Agree,1_Agree,More than 50 miles,100,>10,Less than 50 miles,"More than one type of transport (for example, bicycle and bus)","More than one type of transport (for example, bicycle and bus)",Other,NE,Female,4-Year College
3_SLM,8.6.2014 20:14:10,1_Agree,1_Agree,1_Agree,1_Agree,0_Disagree,1_Agree,1_Agree,1_Agree,More than 50 miles,100,>10,Less than 50 miles,Bicycle,Bicycle,Other,NJ,Male,Graduate Degree
2_STR,8.6.2014 17:20:11,1_Agree,1_Agree,1_Agree,1_Agree,0_Disagree,1_Agree,1_Agree,1_Agree,More than 50 miles,100,>10,51 - 200 Miles,"Personal motor vehicle (car, motorcycle, truck, etc.)","Personal motor vehicle (car, motorcycle, truck, etc.)",MotorVehicle,NJ,Male,Graduate Degree
4_BMUFL,8.11.2014 13:45:44,0_Disagree,1_Agree,1_Agree,1_Agree,0_Disagree,1_Agree,1_Agree,1_Agree,11 - 50 miles,50,>10,Less than 50 miles,"Personal motor vehicle (car, motorcycle, truck, etc.)","Personal motor vehicle (car, motorcycle, truck, etc.)",MotorVehicle,NJ,Male,Graduate Degree
4_BMUFL,8.6.2014 17:40:31,0_Disagree,1_Agree,1_Agree,1_Agree,0_Disagree,1_Agree,1_Agree,1_Agree,11 - 50 miles,50,>10,Less than 50 miles,I do not commute to work or school,I do not commute to work or school,Other,NJ,Male,4-Year College
4_BMUFL,8.8.2014 11:19:21,0_Disagree,1_Agree,1_Agree,1_Agree,0_Disagree,1_Agree,1_Agree,1_Agree,11 - 50 miles,50,>10,51 - 200 Miles,I alternate between a car and a bicycle,Varies by day,Other,NJ,Female,4-Year College
4_BMUFL,9.3.2014 14:35:33,0_Disagree,1_Agree,1_Agree,1_Agree,0_Disagree,1_Agree,1_Agree,1_Agree,11 - 50 miles,50,>10,More than 200 Miles,"Personal motor vehicle (car, motorcycle, truck, etc.)","Personal motor vehicle (car, motorcycle, truck, etc.)",MotorVehicle,NJ,Male,Graduate Degree
3_SLM,8.10.2014 12:02:51,0_Disagree,1_Agree,1_Agree,1_Agree,0_Disagree,1_Agree,1_Agree,1_Agree,More than 50 miles,100,>10,Less than 50 miles,"Public transport (bus, school bus, train, etc.)","Public transport (bus, school bus, train, etc.)",Other,NJ,Male,Graduate Degree
3_SLM,8.6.2014 17:06:20,0_Disagree,1_Agree,1_Agree,1_Agree,0_Disagree,1_Agree,1_Agree,1_Agree,More than 50 miles,100,>10,51 - 200 Miles,I do not commute to work or school,I do not commute to work or school,Other,NJ,Male,4-Year College
2_STR,8.10.2014 9:30:38,0_Disagree,1_Agree,1_Agree,1_Agree,0_Disagree,1_Agree,1_Agree,1_Agree,More than 50 miles,100,>10,51 - 200 Miles,Bicycle,Bicycle,Other,NJ,Female,4-Year College
2_STR,9.3.2014 9:55:13,0_Disagree,1_Agree,1_Agree,1_Agree,0_Disagree,1_Agree,1_Agree,1_Agree,More than 50 miles,100,>10,None,Bicycle,Bicycle,Other,NJ,Male,4-Year College
3_SLM,8.10.2014 12:57:56,0_Disagree,1_Agree,1_Agree,1_Agree,0_Disagree,1_Agree,1_Agree,1_Agree,11 - 50 miles,50,>10,51 - 200 Miles,"Personal motor vehicle (car, motorcycle, truck, etc.)","Personal motor vehicle (car, motorcycle, truck, etc.)",MotorVehicle,NM,Male,High School
3_SLM,8.9.2014 7:48:09,0_Disagree,1_Agree,1_Agree,1_Agree,0_Disagree,1_Agree,1_Agree,1_Agree,More than 50 miles,100,>10,51 - 200 Miles,Walk,Walk,Other,NM,Male,Community College
2_STR,8.7.2014 13:39:17,0_Disagree,1_Agree,1_Agree,1_Agree,0_Disagree,1_Agree,1_Agree,1_Agree,11 - 50 miles,50,>10,None,Bicycle,Bicycle,Other,NM,Male,High School
2_STR,8.9.2014 10:05:45,0_Disagree,1_Agree,1_Agree,1_Agree,0_Disagree,1_Agree,1_Agree,1_Agree,11 - 50 miles,50,>10,Less than 50 miles,"Personal motor vehicle (car, motorcycle, truck, etc.)","Personal motor vehicle (car, motorcycle, truck, etc.)",MotorVehicle,NM,Male,Graduate Degree
2_STR,8.9.2014 9:04:32,0_Disagree,1_Agree,1_Agree,1_Agree,0_Disagree,1_Agree,1_Agree,1_Agree,More than 50 miles,100,>10,Less than 50 miles,Bicycle,Bicycle,Other,NM,Male,Graduate Degree
3_SLM,7.15.2014 14:35:29,0_Disagree,1_Agree,1_Agree,1_Agree,0_Disagree,1_Agree,1_Agree,1_Agree,None,0,<10,Less than 50 miles,Retired,I do not commute to work or school,Other,NV,Female,High School
3_SLM,8.7.2014 12:02:32,0_Disagree,1_Agree,1_Agree,1_Agree,0_Disagree,1_Agree,1_Agree,1_Agree,More than 50 miles,100,>10,Less than 50 miles,I do not commute to work or school,I do not commute to work or school,Other,NV,Male,Graduate Degree
3_SLM,8.7.2014 12:24:41,0_Disagree,1_Agree,1_Agree,1_Agree,0_Disagree,1_Agree,1_Agree,1_Agree,More than 50 miles,100,>10,Less than 50 miles,Bicycle,Bicycle,Other,NV,Male,4-Year College
2_STR,8.7.2014 13:03:09,0_Disagree,1_Agree,1_Agree,1_Agree,0_Disagree,1_Agree,1_Agree,1_Agree,11 - 50 miles,50,>10,More than 200 Miles,"Personal motor vehicle (car, motorcycle, truck, etc.)","Personal motor vehicle (car, motorcycle, truck, etc.)",MotorVehicle,NV,Male,4-Year College
1_None,8.8.2014 15:24:22,0_Disagree,1_Agree,1_Agree,1_Agree,0_Disagree,1_Agree,1_Agree,1_Agree,11 - 50 miles,50,>10,Less than 50 miles,Bicycle,Bicycle,Other,NV,Male,4-Year College
4_BMUFL,9.10.2014 22:20:29,1_Agree,1_Agree,1_Agree,1_Agree,0_Disagree,1_Agree,1_Agree,1_Agree,11 - 50 miles,50,>10,51 - 200 Miles,"Personal motor vehicle (car, motorcycle, truck, etc.)","Personal motor vehicle (car, motorcycle, truck, etc.)",MotorVehicle,NY,Male,High School
3_SLM,8.6.2014 17:06:32,1_Agree,1_Agree,1_Agree,1_Agree,0_Disagree,1_Agree,1_Agree,1_Agree,11 - 50 miles,50,>10,None,"Public transport (bus, school bus, train, etc.)","Public transport (bus, school bus, train, etc.)",Other,NY,Male,4-Year College
3_SLM,8.6.2014 20:25:19,1_Agree,1_Agree,1_Agree,1_Agree,0_Disagree,1_Agree,1_Agree,1_Agree,11 - 50 miles,50,>10,None,"Public transport (bus, school bus, train, etc.)","Public transport (bus, school bus, train, etc.)",Other,NY,Male,4-Year College
2_STR,8.11.2014 15:38:46,1_Agree,1_Agree,1_Agree,1_Agree,0_Disagree,1_Agree,1_Agree,1_Agree,More than 50 miles,100,>10,None,Bicycle,Bicycle,Other,NY,Male,Graduate Degree
2_STR,8.7.2014 9:25:15,1_Agree,1_Agree,1_Agree,1_Agree,0_Disagree,1_Agree,1_Agree,1_Agree,More than 50 miles,100,>10,None,Bicycle,Bicycle,Other,NY,Male,Graduate Degree
4_BMUFL,8.6.2014 19:09:28,0_Disagree,1_Agree,1_Agree,1_Agree,0_Disagree,1_Agree,1_Agree,1_Agree,More than 50 miles,100,>10,None,Bicycle,Bicycle,Other,NY,Male,Graduate Degree
4_BMUFL,8.7.2014 13:52:50,0_Disagree,1_Agree,1_Agree,1_Agree,0_Disagree,1_Agree,1_Agree,1_Agree,11 - 50 miles,50,>10,51 - 200 Miles,"Personal motor vehicle (car, motorcycle, truck, etc.)","Personal motor vehicle (car, motorcycle, truck, etc.)",MotorVehicle,NY,Male,Community College
4_BMUFL,8.7.2014 15:10:17,0_Disagree,1_Agree,1_Agree,1_Agree,0_Disagree,1_Agree,1_Agree,1_Agree,More than 50 miles,100,>10,None,Bicycle,Bicycle,Other,NY,Male,4-Year College
4_BMUFL,8.7.2014 16:38:12,0_Disagree,1_Agree,1_Agree,1_Agree,0_Disagree,1_Agree,1_Agree,1_Agree,11 - 50 miles,50,>10,Less than 50 miles,I do not commute to work or school,I do not commute to work or school,Other,NY,Male,Graduate Degree
4_BMUFL,8.7.2014 22:52:05,0_Disagree,1_Agree,1_Agree,1_Agree,0_Disagree,1_Agree,1_Agree,1_Agree,11 - 50 miles,50,>10,Less than 50 miles,"More than one type of transport (for example, bicycle and bus)","More than one type of transport (for example, bicycle and bus)",Other,NY,Male,Graduate Degree
4_BMUFL,8.8.2014 14:54:45,0_Disagree,1_Agree,1_Agree,1_Agree,0_Disagree,1_Agree,1_Agree,1_Agree,11 - 50 miles,50,>10,None,Bicycle,Bicycle,Other,NY,Male,4-Year College
4_BMUFL,8.9.2014 17:48:34,0_Disagree,1_Agree,1_Agree,1_Agree,0_Disagree,1_Agree,1_Agree,1_Agree,Less than 10 miles,10,<10,None,"More than one type of transport (for example, bicycle and bus)","More than one type of transport (for example, bicycle and bus)",Other,NY,Female,4-Year College
3_SLM,8.11.2014 15:27:12,0_Disagree,1_Agree,1_Agree,1_Agree,0_Disagree,1_Agree,1_Agree,1_Agree,More than 50 miles,100,>10,None,Bicycle,Bicycle,Other,NY,Male,4-Year College
3_SLM,8.11.2014 2:13:06,0_Disagree,1_Agree,1_Agree,1_Agree,0_Disagree,1_Agree,1_Agree,1_Agree,11 - 50 miles,50,>10,None,"Public transport (bus, school bus, train, etc.)","Public transport (bus, school bus, train, etc.)",Other,NY,Female,Graduate Degree
3_SLM,8.11.2014 8:14:38,0_Disagree,1_Agree,1_Agree,1_Agree,0_Disagree,1_Agree,1_Agree,1_Agree,More than 50 miles,100,>10,Less than 50 miles,Bicycle,Bicycle,Other,NY,Male,4-Year College
3_SLM,8.12.2014 18:07:33,0_Disagree,1_Agree,1_Agree,1_Agree,0_Disagree,1_Agree,1_Agree,1_Agree,None,0,<10,Less than 50 miles,"Public transport (bus, school bus, train, etc.)","Public transport (bus, school bus, train, etc.)",Other,NY,Male,4-Year College
3_SLM,8.13.2014 12:08:46,0_Disagree,1_Agree,1_Agree,1_Agree,0_Disagree,1_Agree,1_Agree,1_Agree,Less than 10 miles,10,<10,None,I do not commute to work or school,I do not commute to work or school,Other,NY,Male,4-Year College
3_SLM,8.19.2014 11:28:44,0_Disagree,1_Agree,1_Agree,1_Agree,0_Disagree,1_Agree,1_Agree,1_Agree,Less than 10 miles,10,<10,None,Walk,Walk,Other,NY,Female,Graduate Degree
3_SLM,8.6.2014 17:23:30,0_Disagree,1_Agree,1_Agree,1_Agree,0_Disagree,1_Agree,1_Agree,1_Agree,More than 50 miles,100,>10,More than 200 Miles,Bicycle,Bicycle,Other,NY,Male,4-Year College
3_SLM,8.7.2014 13:46:05,0_Disagree,1_Agree,1_Agree,1_Agree,0_Disagree,1_Agree,1_Agree,1_Agree,More than 50 miles,100,>10,More than 200 Miles,"Personal motor vehicle (car, motorcycle, truck, etc.)","Personal motor vehicle (car, motorcycle, truck, etc.)",MotorVehicle,NY,Male,Community College
3_SLM,8.8.2014 12:23:53,0_Disagree,1_Agree,1_Agree,1_Agree,0_Disagree,1_Agree,1_Agree,1_Agree,11 - 50 miles,50,>10,None,Bicycle,Bicycle,Other,NY,Male,Graduate Degree
2_STR,8.11.2014 13:19:30,0_Disagree,1_Agree,1_Agree,1_Agree,0_Disagree,1_Agree,1_Agree,1_Agree,11 - 50 miles,50,>10,51 - 200 Miles,"More than one type of transport (for example, bicycle and bus)","More than one type of transport (for example, bicycle and bus)",Other,NY,Male,4-Year College
2_STR,8.6.2014 19:20:05,0_Disagree,1_Agree,1_Agree,1_Agree,0_Disagree,1_Agree,1_Agree,1_Agree,More than 50 miles,100,>10,Less than 50 miles,Bicycle,Bicycle,Other,NY,,High School
2_STR,8.8.2014 0:17:21,0_Disagree,1_Agree,1_Agree,1_Agree,0_Disagree,1_Agree,1_Agree,1_Agree,11 - 50 miles,50,>10,None,"Public transport (bus, school bus, train, etc.)","Public transport (bus, school bus, train, etc.)",Other,NY,Male,Graduate Degree
1_None,8.6.2014 16:52:34,0_Disagree,1_Agree,1_Agree,1_Agree,0_Disagree,1_Agree,1_Agree,1_Agree,11 - 50 miles,50,>10,None,Bicycle,Bicycle,Other,NY,Male,4-Year College
1_None,9.3.2014 10:27:41,0_Disagree,1_Agree,1_Agree,1_Agree,0_Disagree,1_Agree,1_Agree,1_Agree,11 - 50 miles,50,>10,Less than 50 miles,I work from a home office,I do not commute to work or school,Other,NY,Male,4-Year College
2_STR,8.8.2014 11:01:34,1_Agree,1_Agree,1_Agree,1_Agree,0_Disagree,1_Agree,1_Agree,1_Agree,More than 50 miles,100,>10,Less than 50 miles,Walk,Walk,Other,OH,Male,Graduate Degree
4_BMUFL,8.12.2014 21:37:07,0_Disagree,1_Agree,1_Agree,1_Agree,0_Disagree,1_Agree,1_Agree,1_Agree,More than 50 miles,100,>10,51 - 200 Miles,"Personal motor vehicle (car, motorcycle, truck, etc.)","Personal motor vehicle (car, motorcycle, truck, etc.)",MotorVehicle,OH,Male,4-Year College
4_BMUFL,8.13.2014 12:26:17,0_Disagree,1_Agree,1_Agree,1_Agree,0_Disagree,1_Agree,1_Agree,1_Agree,More than 50 miles,100,>10,Less than 50 miles,Bicycle,Bicycle,Other,OH,Male,4-Year College
4_BMUFL,8.13.2014 21:47:43,0_Disagree,1_Agree,1_Agree,1_Agree,0_Disagree,1_Agree,1_Agree,1_Agree,More than 50 miles,100,>10,51 - 200 Miles,Walk,Walk,Other,OH,Male,High School
4_BMUFL,8.17.2014 15:18:30,0_Disagree,1_Agree,1_Agree,1_Agree,0_Disagree,1_Agree,1_Agree,1_Agree,None,0,<10,51 - 200 Miles,"Personal motor vehicle (car, motorcycle, truck, etc.)","Personal motor vehicle (car, motorcycle, truck, etc.)",MotorVehicle,OH,Male,High School
4_BMUFL,8.18.2014 8:49:04,0_Disagree,1_Agree,1_Agree,1_Agree,0_Disagree,1_Agree,1_Agree,1_Agree,11 - 50 miles,50,>10,Less than 50 miles,"Public transport (bus, school bus, train, etc.)","Public transport (bus, school bus, train, etc.)",Other,OH,Male,4-Year College
4_BMUFL,8.6.2014 21:42:00,0_Disagree,1_Agree,1_Agree,1_Agree,0_Disagree,1_Agree,1_Agree,1_Agree,More than 50 miles,100,>10,51 - 200 Miles,"More than one type of transport (for example, bicycle and bus)","More than one type of transport (for example, bicycle and bus)",Other,OH,Male,4-Year College
4_BMUFL,8.7.2014 13:23:23,0_Disagree,1_Agree,1_Agree,1_Agree,0_Disagree,1_Agree,1_Agree,1_Agree,Less than 10 miles,10,<10,More than 200 Miles,"Personal motor vehicle (car, motorcycle, truck, etc.)","Personal motor vehicle (car, motorcycle, truck, etc.)",MotorVehicle,OH,Female,4-Year College
4_BMUFL,8.7.2014 21:59:25,0_Disagree,1_Agree,1_Agree,1_Agree,0_Disagree,1_Agree,1_Agree,1_Agree,More than 50 miles,100,>10,51 - 200 Miles,"Personal motor vehicle (car, motorcycle, truck, etc.)","Personal motor vehicle (car, motorcycle, truck, etc.)",MotorVehicle,OH,Male,4-Year College
4_BMUFL,8.8.2014 18:42:05,0_Disagree,1_Agree,1_Agree,1_Agree,0_Disagree,1_Agree,1_Agree,1_Agree,11 - 50 miles,50,>10,51 - 200 Miles,"Personal motor vehicle (car, motorcycle, truck, etc.)","Personal motor vehicle (car, motorcycle, truck, etc.)",MotorVehicle,OH,Male,4-Year College
4_BMUFL,8.8.2014 21:50:15,0_Disagree,1_Agree,1_Agree,1_Agree,0_Disagree,1_Agree,1_Agree,1_Agree,11 - 50 miles,50,>10,51 - 200 Miles,"More than one type of transport (for example, bicycle and bus)","More than one type of transport (for example, bicycle and bus)",Other,OH,Male,4-Year College
3_SLM,8.11.2014 21:12:14,0_Disagree,1_Agree,1_Agree,1_Agree,0_Disagree,1_Agree,1_Agree,1_Agree,More than 50 miles,100,>10,51 - 200 Miles,Bicycle,Bicycle,Other,OH,Male,4-Year College
3_SLM,8.12.2014 19:23:00,0_Disagree,1_Agree,1_Agree,1_Agree,0_Disagree,1_Agree,1_Agree,1_Agree,11 - 50 miles,50,>10,Less than 50 miles,"Personal motor vehicle (car, motorcycle, truck, etc.)","Personal motor vehicle (car, motorcycle, truck, etc.)",MotorVehicle,OH,Male,High School
3_SLM,8.12.2014 19:53:47,0_Disagree,1_Agree,1_Agree,1_Agree,0_Disagree,1_Agree,1_Agree,1_Agree,More than 50 miles,100,>10,More than 200 Miles,"More than one type of transport (for example, bicycle and bus)","More than one type of transport (for example, bicycle and bus)",Other,OH,Male,Graduate Degree
3_SLM,8.12.2014 22:01:26,0_Disagree,1_Agree,1_Agree,1_Agree,0_Disagree,1_Agree,1_Agree,1_Agree,More than 50 miles,100,>10,More than 200 Miles,"Personal motor vehicle (car, motorcycle, truck, etc.)","Personal motor vehicle (car, motorcycle, truck, etc.)",MotorVehicle,OH,,
3_SLM,8.12.2014 23:04:45,0_Disagree,1_Agree,1_Agree,1_Agree,0_Disagree,1_Agree,1_Agree,1_Agree,11 - 50 miles,50,>10,Less than 50 miles,"Personal motor vehicle (car, motorcycle, truck, etc.)","Personal motor vehicle (car, motorcycle, truck, etc.)",MotorVehicle,OH,Male,4-Year College
3_SLM,8.13.2014 1:27:26,0_Disagree,1_Agree,1_Agree,1_Agree,0_Disagree,1_Agree,1_Agree,1_Agree,11 - 50 miles,50,>10,None,Bicycle,Bicycle,Other,OH,Male,4-Year College
3_SLM,8.18.2014 8:45:35,0_Disagree,1_Agree,1_Agree,1_Agree,0_Disagree,1_Agree,1_Agree,1_Agree,11 - 50 miles,50,>10,Less than 50 miles,Bicycle,Bicycle,Other,OH,Male,Graduate Degree
3_SLM,8.6.2014 19:14:48,0_Disagree,1_Agree,1_Agree,1_Agree,0_Disagree,1_Agree,1_Agree,1_Agree,11 - 50 miles,50,>10,Less than 50 miles,"More than one type of transport (for example, bicycle and bus)","More than one type of transport (for example, bicycle and bus)",Other,OH,Male,Graduate Degree
3_SLM,8.6.2014 22:08:55,0_Disagree,1_Agree,1_Agree,1_Agree,0_Disagree,1_Agree,1_Agree,1_Agree,More than 50 miles,100,>10,51 - 200 Miles,Bicycle,Bicycle,Other,OH,Male,4-Year College
3_SLM,8.7.2014 12:21:26,0_Disagree,1_Agree,1_Agree,1_Agree,0_Disagree,1_Agree,1_Agree,1_Agree,11 - 50 miles,50,>10,None,Bicycle,Bicycle,Other,OH,Male,4-Year College
3_SLM,8.7.2014 13:08:16,0_Disagree,1_Agree,1_Agree,1_Agree,0_Disagree,1_Agree,1_Agree,1_Agree,More than 50 miles,100,>10,None,"More than one type of transport (for example, bicycle and bus)","More than one type of transport (for example, bicycle and bus)",Other,OH,Male,Community College
3_SLM,8.7.2014 13:08:38,0_Disagree,1_Agree,1_Agree,1_Agree,0_Disagree,1_Agree,1_Agree,1_Agree,11 - 50 miles,50,>10,Less than 50 miles,Walk,Walk,Other,OH,Female,4-Year College
3_SLM,8.7.2014 15:02:20,0_Disagree,1_Agree,1_Agree,1_Agree,0_Disagree,1_Agree,1_Agree,1_Agree,11 - 50 miles,50,>10,Less than 50 miles,"Personal motor vehicle (car, motorcycle, truck, etc.)","Personal motor vehicle (car, motorcycle, truck, etc.)",MotorVehicle,OH,Male,Graduate Degree
3_SLM,8.7.2014 15:52:21,0_Disagree,1_Agree,1_Agree,1_Agree,0_Disagree,1_Agree,1_Agree,1_Agree,More than 50 miles,100,>10,51 - 200 Miles,"Personal motor vehicle (car, motorcycle, truck, etc.)","Personal motor vehicle (car, motorcycle, truck, etc.)",MotorVehicle,OH,Male,Graduate Degree
3_SLM,8.7.2014 16:11:26,0_Disagree,1_Agree,1_Agree,1_Agree,0_Disagree,1_Agree,1_Agree,1_Agree,More than 50 miles,100,>10,51 - 200 Miles,Bicycle,Bicycle,Other,OH,Male,High School
3_SLM,8.9.2014 15:30:25,0_Disagree,1_Agree,1_Agree,1_Agree,0_Disagree,1_Agree,1_Agree,1_Agree,11 - 50 miles,50,>10,Less than 50 miles,"Personal motor vehicle (car, motorcycle, truck, etc.)","Personal motor vehicle (car, motorcycle, truck, etc.)",MotorVehicle,OH,Female,4-Year College
3_SLM,8.9.2014 19:57:56,0_Disagree,1_Agree,1_Agree,1_Agree,0_Disagree,1_Agree,1_Agree,1_Agree,More than 50 miles,100,>10,Less than 50 miles,Bicycle,Bicycle,Other,OH,Female,Graduate Degree
2_STR,8.10.2014 22:48:25,0_Disagree,1_Agree,1_Agree,1_Agree,0_Disagree,1_Agree,1_Agree,1_Agree,11 - 50 miles,50,>10,51 - 200 Miles,"Personal motor vehicle (car, motorcycle, truck, etc.)","Personal motor vehicle (car, motorcycle, truck, etc.)",MotorVehicle,OH,Male,High School
2_STR,8.12.2014 18:59:46,0_Disagree,1_Agree,1_Agree,1_Agree,0_Disagree,1_Agree,1_Agree,1_Agree,Less than 10 miles,10,<10,51 - 200 Miles,"Personal motor vehicle (car, motorcycle, truck, etc.)","Personal motor vehicle (car, motorcycle, truck, etc.)",MotorVehicle,OH,Male,4-Year College
2_STR,8.13.2014 12:39:12,0_Disagree,1_Agree,1_Agree,1_Agree,0_Disagree,1_Agree,1_Agree,1_Agree,More than 50 miles,100,>10,Less than 50 miles,I do not commute to work or school,I do not commute to work or school,Other,OH,Male,High School
2_STR,8.13.2014 8:36:58,0_Disagree,1_Agree,1_Agree,1_Agree,0_Disagree,1_Agree,1_Agree,1_Agree,More than 50 miles,100,>10,51 - 200 Miles,Bicycle,Bicycle,Other,OH,Female,Graduate Degree
2_STR,8.7.2014 12:25:20,0_Disagree,1_Agree,1_Agree,1_Agree,0_Disagree,1_Agree,1_Agree,1_Agree,11 - 50 miles,50,>10,None,Bicycle,Bicycle,Other,OH,Female,Community College
2_STR,8.7.2014 12:30:13,0_Disagree,1_Agree,1_Agree,1_Agree,0_Disagree,1_Agree,1_Agree,1_Agree,11 - 50 miles,50,>10,Less than 50 miles,Bicycle,Bicycle,Other,OH,Male,4-Year College
2_STR,8.7.2014 12:35:52,0_Disagree,1_Agree,1_Agree,1_Agree,0_Disagree,1_Agree,1_Agree,1_Agree,Less than 10 miles,10,<10,51 - 200 Miles,"Personal motor vehicle (car, motorcycle, truck, etc.)","Personal motor vehicle (car, motorcycle, truck, etc.)",MotorVehicle,OH,Male,4-Year College
2_STR,8.7.2014 12:47:59,0_Disagree,1_Agree,1_Agree,1_Agree,0_Disagree,1_Agree,1_Agree,1_Agree,Less than 10 miles,10,<10,None,Bicycle,Bicycle,Other,OH,Male,Graduate Degree
2_STR,8.7.2014 13:27:10,0_Disagree,1_Agree,1_Agree,1_Agree,0_Disagree,1_Agree,1_Agree,1_Agree,11 - 50 miles,50,>10,Less than 50 miles,"Personal motor vehicle (car, motorcycle, truck, etc.)","Personal motor vehicle (car, motorcycle, truck, etc.)",MotorVehicle,OH,Male,4-Year College
2_STR,8.7.2014 15:14:37,0_Disagree,1_Agree,1_Agree,1_Agree,0_Disagree,1_Agree,1_Agree,1_Agree,11 - 50 miles,50,>10,Less than 50 miles,Bicycle,Bicycle,Other,OH,Male,Graduate Degree
2_STR,8.7.2014 23:47:53,0_Disagree,1_Agree,1_Agree,1_Agree,0_Disagree,1_Agree,1_Agree,1_Agree,Less than 10 miles,10,<10,Less than 50 miles,"Public transport (bus, school bus, train, etc.)","Public transport (bus, school bus, train, etc.)",Other,OH,Female,4-Year College
2_STR,8.7.2014 9:33:20,0_Disagree,1_Agree,1_Agree,1_Agree,0_Disagree,1_Agree,1_Agree,1_Agree,11 - 50 miles,50,>10,51 - 200 Miles,"More than one type of transport (for example, bicycle and bus)","More than one type of transport (for example, bicycle and bus)",Other,OH,Male,4-Year College
2_STR,8.9.2014 22:41:53,0_Disagree,1_Agree,1_Agree,1_Agree,0_Disagree,1_Agree,1_Agree,1_Agree,11 - 50 miles,50,>10,51 - 200 Miles,"Personal motor vehicle (car, motorcycle, truck, etc.)","Personal motor vehicle (car, motorcycle, truck, etc.)",MotorVehicle,OH,Male,Graduate Degree
1_None,8.12.2014 18:45:08,0_Disagree,1_Agree,1_Agree,1_Agree,0_Disagree,1_Agree,1_Agree,1_Agree,None,0,<10,Less than 50 miles,I do not commute to work or school,I do not commute to work or school,Other,OH,Male,High School
1_None,8.13.2014 13:20:30,0_Disagree,1_Agree,1_Agree,1_Agree,0_Disagree,1_Agree,1_Agree,1_Agree,None,0,<10,More than 200 Miles,"Personal motor vehicle (car, motorcycle, truck, etc.)","Personal motor vehicle (car, motorcycle, truck, etc.)",MotorVehicle,OH,Male,4-Year College
1_None,8.14.2014 20:13:13,0_Disagree,1_Agree,1_Agree,1_Agree,0_Disagree,1_Agree,1_Agree,1_Agree,11 - 50 miles,50,>10,51 - 200 Miles,"More than one type of transport (for example, bicycle and bus)","More than one type of transport (for example, bicycle and bus)",Other,OH,,4-Year College
1_None,8.6.2014 17:47:52,0_Disagree,1_Agree,1_Agree,1_Agree,0_Disagree,1_Agree,1_Agree,1_Agree,11 - 50 miles,50,>10,51 - 200 Miles,"Personal motor vehicle (car, motorcycle, truck, etc.)","Personal motor vehicle (car, motorcycle, truck, etc.)",MotorVehicle,OH,Female,4-Year College
1_None,8.7.2014 7:43:23,0_Disagree,1_Agree,1_Agree,1_Agree,0_Disagree,1_Agree,1_Agree,1_Agree,11 - 50 miles,50,>10,Less than 50 miles,Bicycle,Bicycle,Other,OH,Male,4-Year College
1_None,8.8.2014 11:27:42,0_Disagree,1_Agree,1_Agree,1_Agree,0_Disagree,1_Agree,1_Agree,1_Agree,More than 50 miles,100,>10,Less than 50 miles,Bicycle,Bicycle,Other,OH,Female,4-Year College
1_None,8.8.2014 9:44:47,0_Disagree,1_Agree,1_Agree,1_Agree,0_Disagree,1_Agree,1_Agree,1_Agree,11 - 50 miles,50,>10,None,Bicycle,Bicycle,Other,OH,Male,Graduate Degree
3_SLM,8.7.2014 20:36:17,1_Agree,1_Agree,1_Agree,1_Agree,0_Disagree,1_Agree,1_Agree,1_Agree,More than 50 miles,100,>10,51 - 200 Miles,"Personal motor vehicle (car, motorcycle, truck, etc.)","Personal motor vehicle (car, motorcycle, truck, etc.)",MotorVehicle,OK,Male,High School
2_STR,8.8.2014 18:23:36,1_Agree,1_Agree,1_Agree,1_Agree,0_Disagree,1_Agree,1_Agree,1_Agree,More than 50 miles,100,>10,More than 200 Miles,"Personal motor vehicle (car, motorcycle, truck, etc.)","Personal motor vehicle (car, motorcycle, truck, etc.)",MotorVehicle,OK,Male,4-Year College
4_BMUFL,8.6.2014 17:51:34,0_Disagree,1_Agree,1_Agree,1_Agree,0_Disagree,1_Agree,1_Agree,1_Agree,More than 50 miles,100,>10,Less than 50 miles,"Personal motor vehicle (car, motorcycle, truck, etc.)","Personal motor vehicle (car, motorcycle, truck, etc.)",MotorVehicle,OK,Male,Community College
4_BMUFL,8.7.2014 19:01:22,0_Disagree,1_Agree,1_Agree,1_Agree,0_Disagree,1_Agree,1_Agree,1_Agree,More than 50 miles,100,>10,More than 200 Miles,"Personal motor vehicle (car, motorcycle, truck, etc.)","Personal motor vehicle (car, motorcycle, truck, etc.)",MotorVehicle,OK,Male,4-Year College
4_BMUFL,8.9.2014 11:31:46,0_Disagree,1_Agree,1_Agree,1_Agree,0_Disagree,1_Agree,1_Agree,1_Agree,More than 50 miles,100,>10,More than 200 Miles,"Personal motor vehicle (car, motorcycle, truck, etc.)","Personal motor vehicle (car, motorcycle, truck, etc.)",MotorVehicle,OK,Male,4-Year College
4_BMUFL,9.3.2014 12:00:31,0_Disagree,1_Agree,1_Agree,1_Agree,0_Disagree,1_Agree,1_Agree,1_Agree,More than 50 miles,100,>10,51 - 200 Miles,I do not commute to work or school,I do not commute to work or school,Other,OK,Male,4-Year College
3_SLM,8.13.2014 21:55:04,0_Disagree,1_Agree,1_Agree,1_Agree,0_Disagree,1_Agree,1_Agree,1_Agree,Less than 10 miles,10,<10,Less than 50 miles,"Personal motor vehicle (car, motorcycle, truck, etc.)","Personal motor vehicle (car, motorcycle, truck, etc.)",MotorVehicle,OK,Male,4-Year College
3_SLM,8.7.2014 19:15:39,0_Disagree,1_Agree,1_Agree,1_Agree,0_Disagree,1_Agree,1_Agree,1_Agree,More than 50 miles,100,>10,More than 200 Miles,"Personal motor vehicle (car, motorcycle, truck, etc.)","Personal motor vehicle (car, motorcycle, truck, etc.)",MotorVehicle,OK,Male,4-Year College
3_SLM,8.7.2014 19:43:11,0_Disagree,1_Agree,1_Agree,1_Agree,0_Disagree,1_Agree,1_Agree,1_Agree,More than 50 miles,100,>10,51 - 200 Miles,"Personal motor vehicle (car, motorcycle, truck, etc.)","Personal motor vehicle (car, motorcycle, truck, etc.)",MotorVehicle,OK,Male,Community College
3_SLM,8.7.2014 20:38:55,0_Disagree,1_Agree,1_Agree,1_Agree,0_Disagree,1_Agree,1_Agree,1_Agree,11 - 50 miles,50,>10,51 - 200 Miles,"Personal motor vehicle (car, motorcycle, truck, etc.)","Personal motor vehicle (car, motorcycle, truck, etc.)",MotorVehicle,OK,Female,4-Year College
3_SLM,8.8.2014 18:29:08,0_Disagree,1_Agree,1_Agree,1_Agree,0_Disagree,1_Agree,1_Agree,1_Agree,More than 50 miles,100,>10,51 - 200 Miles,"Personal motor vehicle (car, motorcycle, truck, etc.)","Personal motor vehicle (car, motorcycle, truck, etc.)",MotorVehicle,OK,Female,Graduate Degree
3_SLM,8.8.2014 19:43:21,0_Disagree,1_Agree,1_Agree,1_Agree,0_Disagree,1_Agree,1_Agree,1_Agree,More than 50 miles,100,>10,51 - 200 Miles,"Personal motor vehicle (car, motorcycle, truck, etc.)","Personal motor vehicle (car, motorcycle, truck, etc.)",MotorVehicle,OK,Male,4-Year College
3_SLM,8.8.2014 7:41:54,0_Disagree,1_Agree,1_Agree,1_Agree,0_Disagree,1_Agree,1_Agree,1_Agree,More than 50 miles,100,>10,51 - 200 Miles,Bicycle,Bicycle,Other,OK,Male,Graduate Degree
2_STR,8.7.2014 22:56:00,0_Disagree,1_Agree,1_Agree,1_Agree,0_Disagree,1_Agree,1_Agree,1_Agree,More than 50 miles,100,>10,51 - 200 Miles,Bicycle,Bicycle,Other,OK,Male,Graduate Degree
1_None,8.16.2014 20:21:39,0_Disagree,1_Agree,1_Agree,1_Agree,0_Disagree,1_Agree,1_Agree,1_Agree,11 - 50 miles,50,>10,51 - 200 Miles,"Personal motor vehicle (car, motorcycle, truck, etc.)","Personal motor vehicle (car, motorcycle, truck, etc.)",MotorVehicle,OK,Female,Community College
1_None,8.7.2014 14:41:22,0_Disagree,1_Agree,1_Agree,1_Agree,0_Disagree,1_Agree,1_Agree,1_Agree,More than 50 miles,100,>10,None,Bicycle,Bicycle,Other,OK,Male,Graduate Degree
1_None,8.7.2014 17:58:14,0_Disagree,1_Agree,1_Agree,1_Agree,0_Disagree,1_Agree,1_Agree,1_Agree,More than 50 miles,100,>10,Less than 50 miles,Bicycle,Bicycle,Other,OK,,Graduate Degree
1_None,8.7.2014 18:28:50,0_Disagree,1_Agree,1_Agree,1_Agree,0_Disagree,1_Agree,1_Agree,1_Agree,More than 50 miles,100,>10,More than 200 Miles,"Personal motor vehicle (car, motorcycle, truck, etc.)","Personal motor vehicle (car, motorcycle, truck, etc.)",MotorVehicle,OK,Male,Graduate Degree
1_None,8.7.2014 18:37:36,0_Disagree,1_Agree,1_Agree,1_Agree,0_Disagree,1_Agree,1_Agree,1_Agree,More than 50 miles,100,>10,51 - 200 Miles,"Personal motor vehicle (car, motorcycle, truck, etc.)","Personal motor vehicle (car, motorcycle, truck, etc.)",MotorVehicle,OK,Male,Graduate Degree
1_None,8.7.2014 19:03:37,0_Disagree,1_Agree,1_Agree,1_Agree,0_Disagree,1_Agree,1_Agree,1_Agree,11 - 50 miles,50,>10,51 - 200 Miles,"Personal motor vehicle (car, motorcycle, truck, etc.)","Personal motor vehicle (car, motorcycle, truck, etc.)",MotorVehicle,OK,Female,4-Year College
1_None,8.7.2014 19:21:48,0_Disagree,1_Agree,1_Agree,1_Agree,0_Disagree,1_Agree,1_Agree,1_Agree,More than 50 miles,100,>10,51 - 200 Miles,"More than one type of transport (for example, bicycle and bus)","More than one type of transport (for example, bicycle and bus)",Other,OK,Male,4-Year College
1_None,8.7.2014 19:38:35,0_Disagree,1_Agree,1_Agree,1_Agree,0_Disagree,1_Agree,1_Agree,1_Agree,More than 50 miles,100,>10,Less than 50 miles,Bicycle,Bicycle,Other,OK,Male,4-Year College
1_None,8.7.2014 19:58:50,0_Disagree,1_Agree,1_Agree,1_Agree,0_Disagree,1_Agree,1_Agree,1_Agree,More than 50 miles,100,>10,51 - 200 Miles,"Personal motor vehicle (car, motorcycle, truck, etc.)","Personal motor vehicle (car, motorcycle, truck, etc.)",MotorVehicle,OK,Female,4-Year College
1_None,8.8.2014 17:41:15,0_Disagree,1_Agree,1_Agree,1_Agree,0_Disagree,1_Agree,1_Agree,1_Agree,More than 50 miles,100,>10,51 - 200 Miles,I do not commute to work or school,I do not commute to work or school,Other,OK,Male,Community College
1_None,8.8.2014 18:55:32,0_Disagree,1_Agree,1_Agree,1_Agree,0_Disagree,1_Agree,1_Agree,1_Agree,More than 50 miles,100,>10,51 - 200 Miles,"Personal motor vehicle (car, motorcycle, truck, etc.)","Personal motor vehicle (car, motorcycle, truck, etc.)",MotorVehicle,OK,Female,4-Year College
3_SLM,8.6.2014 18:09:34,1_Agree,1_Agree,1_Agree,1_Agree,0_Disagree,1_Agree,1_Agree,1_Agree,More than 50 miles,100,>10,Less than 50 miles,Walk,Walk,Other,OR,Male,4-Year College
1_None,8.16.2014 0:19:19,1_Agree,1_Agree,1_Agree,1_Agree,0_Disagree,1_Agree,1_Agree,1_Agree,11 - 50 miles,50,>10,Less than 50 miles,Bicycle,Bicycle,Other,OR,Female,Graduate Degree
4_BMUFL,8.6.2014 18:59:52,0_Disagree,1_Agree,1_Agree,1_Agree,0_Disagree,1_Agree,1_Agree,1_Agree,None,0,<10,51 - 200 Miles,"Personal motor vehicle (car, motorcycle, truck, etc.)","Personal motor vehicle (car, motorcycle, truck, etc.)",MotorVehicle,OR,Male,4-Year College
4_BMUFL,8.6.2014 19:17:41,0_Disagree,1_Agree,1_Agree,1_Agree,0_Disagree,1_Agree,1_Agree,1_Agree,11 - 50 miles,50,>10,Less than 50 miles,"Bus, bike, or drive are all typical",Varies by day,Other,OR,Male,Graduate Degree
4_BMUFL,8.7.2014 14:26:46,0_Disagree,1_Agree,1_Agree,1_Agree,0_Disagree,1_Agree,1_Agree,1_Agree,11 - 50 miles,50,>10,51 - 200 Miles,Walk,Walk,Other,OR,Male,4-Year College
4_BMUFL,8.7.2014 14:37:01,0_Disagree,1_Agree,1_Agree,1_Agree,0_Disagree,1_Agree,1_Agree,1_Agree,More than 50 miles,100,>10,Less than 50 miles,Bicycle,Bicycle,Other,OR,Male,Graduate Degree
4_BMUFL,8.8.2014 1:10:42,0_Disagree,1_Agree,1_Agree,1_Agree,0_Disagree,1_Agree,1_Agree,1_Agree,More than 50 miles,100,>10,Less than 50 miles,Bicycle,Bicycle,Other,OR,Male,Graduate Degree
3_SLM,8.11.2014 18:58:13,0_Disagree,1_Agree,1_Agree,1_Agree,0_Disagree,1_Agree,1_Agree,1_Agree,11 - 50 miles,50,>10,Less than 50 miles,Bicycle,Bicycle,Other,OR,Male,4-Year College
3_SLM,8.14.2014 16:45:12,0_Disagree,1_Agree,1_Agree,1_Agree,0_Disagree,1_Agree,1_Agree,1_Agree,More than 50 miles,100,>10,51 - 200 Miles,Bicycle,Bicycle,Other,OR,Male,4-Year College
3_SLM,8.28.2014 13:04:06,0_Disagree,1_Agree,1_Agree,1_Agree,0_Disagree,1_Agree,1_Agree,1_Agree,11 - 50 miles,50,>10,Less than 50 miles,Bicycle,Bicycle,Other,OR,Female,4-Year College
3_SLM,8.6.2014 18:09:21,0_Disagree,1_Agree,1_Agree,1_Agree,0_Disagree,1_Agree,1_Agree,1_Agree,More than 50 miles,100,>10,More than 200 Miles,"Personal motor vehicle (car, motorcycle, truck, etc.)","Personal motor vehicle (car, motorcycle, truck, etc.)",MotorVehicle,OR,Male,Graduate Degree
3_SLM,8.7.2014 0:31:01,0_Disagree,1_Agree,1_Agree,1_Agree,0_Disagree,1_Agree,1_Agree,1_Agree,11 - 50 miles,50,>10,51 - 200 Miles,I do not commute to work or school,I do not commute to work or school,Other,OR,Male,Graduate Degree
3_SLM,8.7.2014 20:11:34,0_Disagree,1_Agree,1_Agree,1_Agree,0_Disagree,1_Agree,1_Agree,1_Agree,More than 50 miles,100,>10,Less than 50 miles,"More than one type of transport (for example, bicycle and bus)","More than one type of transport (for example, bicycle and bus)",Other,OR,Male,Community College
3_SLM,8.8.2014 14:39:38,0_Disagree,1_Agree,1_Agree,1_Agree,0_Disagree,1_Agree,1_Agree,1_Agree,11 - 50 miles,50,>10,More than 200 Miles,50 % bike 50% Car,Varies by day,Other,OR,Male,4-Year College
3_SLM,8.9.2014 1:59:44,0_Disagree,1_Agree,1_Agree,1_Agree,0_Disagree,1_Agree,1_Agree,1_Agree,More than 50 miles,100,>10,More than 200 Miles,Bicycle,Bicycle,Other,OR,Male,High School
3_SLM,9.3.2014 10:44:21,0_Disagree,1_Agree,1_Agree,1_Agree,0_Disagree,1_Agree,1_Agree,1_Agree,Less than 10 miles,10,<10,Less than 50 miles,"Public transport (bus, school bus, train, etc.)","Public transport (bus, school bus, train, etc.)",Other,OR,Male,Graduate Degree
2_STR,8.11.2014 2:25:54,0_Disagree,1_Agree,1_Agree,1_Agree,0_Disagree,1_Agree,1_Agree,1_Agree,11 - 50 miles,50,>10,51 - 200 Miles,"Personal motor vehicle (car, motorcycle, truck, etc.)","Personal motor vehicle (car, motorcycle, truck, etc.)",MotorVehicle,OR,Male,4-Year College
2_STR,8.6.2014 19:55:19,0_Disagree,1_Agree,1_Agree,1_Agree,0_Disagree,1_Agree,1_Agree,1_Agree,11 - 50 miles,50,>10,Less than 50 miles,"More than one type of transport (for example, bicycle and bus)","More than one type of transport (for example, bicycle and bus)",Other,OR,Female,4-Year College
1_None,8.6.2014 16:54:56,0_Disagree,1_Agree,1_Agree,1_Agree,0_Disagree,1_Agree,1_Agree,1_Agree,11 - 50 miles,50,>10,None,Bicycle,Bicycle,Other,OR,Male,4-Year College
1_None,8.6.2014 17:00:39,0_Disagree,1_Agree,1_Agree,1_Agree,0_Disagree,1_Agree,1_Agree,1_Agree,More than 50 miles,100,>10,Less than 50 miles,Bicycle,Bicycle,Other,OR,Male,4-Year College
1_None,8.6.2014 23:07:07,0_Disagree,1_Agree,1_Agree,1_Agree,0_Disagree,1_Agree,1_Agree,1_Agree,11 - 50 miles,50,>10,51 - 200 Miles,company vechicle,"Personal motor vehicle (car, motorcycle, truck, etc.)",MotorVehicle,OR,Male,4-Year College
1_None,8.7.2014 13:57:15,0_Disagree,1_Agree,1_Agree,1_Agree,0_Disagree,1_Agree,1_Agree,1_Agree,11 - 50 miles,50,>10,Less than 50 miles,Walk,Walk,Other,OR,Female,Graduate Degree
1_None,8.7.2014 17:59:45,0_Disagree,1_Agree,1_Agree,1_Agree,0_Disagree,1_Agree,1_Agree,1_Agree,11 - 50 miles,50,>10,None,Bicycle,Bicycle,Other,OR,Male,Graduate Degree
1_None,8.7.2014 20:08:51,0_Disagree,1_Agree,1_Agree,1_Agree,0_Disagree,1_Agree,1_Agree,1_Agree,More than 50 miles,100,>10,Less than 50 miles,"More than one type of transport (for example, bicycle and bus)","More than one type of transport (for example, bicycle and bus)",Other,OR,Female,Graduate Degree
1_None,9.3.2014 12:20:37,0_Disagree,1_Agree,1_Agree,1_Agree,0_Disagree,1_Agree,1_Agree,1_Agree,11 - 50 miles,50,>10,Less than 50 miles,Bicycle,Bicycle,Other,OR,Male,4-Year College
3_SLM,8.7.2014 10:00:12,1_Agree,1_Agree,1_Agree,1_Agree,0_Disagree,1_Agree,1_Agree,1_Agree,More than 50 miles,100,>10,51 - 200 Miles,"Personal motor vehicle (car, motorcycle, truck, etc.)","Personal motor vehicle (car, motorcycle, truck, etc.)",MotorVehicle,PA,Male,4-Year College
3_SLM,8.8.2014 17:46:12,1_Agree,1_Agree,1_Agree,1_Agree,0_Disagree,1_Agree,1_Agree,1_Agree,11 - 50 miles,50,>10,More than 200 Miles,"Personal motor vehicle (car, motorcycle, truck, etc.)","Personal motor vehicle (car, motorcycle, truck, etc.)",MotorVehicle,PA,Male,Graduate Degree
2_STR,8.8.2014 0:48:01,1_Agree,1_Agree,1_Agree,1_Agree,0_Disagree,1_Agree,1_Agree,1_Agree,Less than 10 miles,10,<10,None,"More than one type of transport (for example, bicycle and bus)","More than one type of transport (for example, bicycle and bus)",Other,PA,Male,Graduate Degree
1_None,8.21.2014 20:48:39,1_Agree,1_Agree,1_Agree,1_Agree,0_Disagree,1_Agree,1_Agree,1_Agree,Less than 10 miles,10,<10,Less than 50 miles,Walk,Walk,Other,PA,Female,4-Year College
1_None,8.8.2014 7:37:18,1_Agree,1_Agree,1_Agree,1_Agree,0_Disagree,1_Agree,1_Agree,1_Agree,More than 50 miles,100,>10,Less than 50 miles,Bicycle,Bicycle,Other,PA,Male,4-Year College
4_BMUFL,7.16.2014 15:34:10,0_Disagree,1_Agree,1_Agree,1_Agree,0_Disagree,1_Agree,1_Agree,1_Agree,Less than 10 miles,10,<10,Less than 50 miles,Walk,Walk,Other,PA,Female,Graduate Degree
4_BMUFL,7.16.2014 17:27:12,0_Disagree,1_Agree,1_Agree,1_Agree,0_Disagree,1_Agree,1_Agree,1_Agree,11 - 50 miles,50,>10,Less than 50 miles,"Public transport (bus, school bus, train, etc.)","Public transport (bus, school bus, train, etc.)",Other,PA,Female,Graduate Degree
4_BMUFL,8.10.2014 13:40:56,0_Disagree,1_Agree,1_Agree,1_Agree,0_Disagree,1_Agree,1_Agree,1_Agree,11 - 50 miles,50,>10,Less than 50 miles,"More than one type of transport (for example, bicycle and bus)","More than one type of transport (for example, bicycle and bus)",Other,PA,Female,Graduate Degree
4_BMUFL,8.12.2014 23:31:01,0_Disagree,1_Agree,1_Agree,1_Agree,0_Disagree,1_Agree,1_Agree,1_Agree,11 - 50 miles,50,>10,51 - 200 Miles,"Personal motor vehicle (car, motorcycle, truck, etc.)","Personal motor vehicle (car, motorcycle, truck, etc.)",MotorVehicle,PA,Male,Graduate Degree
4_BMUFL,8.6.2014 17:21:32,0_Disagree,1_Agree,1_Agree,1_Agree,0_Disagree,1_Agree,1_Agree,1_Agree,More than 50 miles,100,>10,Less than 50 miles,Bicycle,Bicycle,Other,PA,Male,4-Year College
4_BMUFL,8.6.2014 20:02:06,0_Disagree,1_Agree,1_Agree,1_Agree,0_Disagree,1_Agree,1_Agree,1_Agree,More than 50 miles,100,>10,51 - 200 Miles,"Personal motor vehicle (car, motorcycle, truck, etc.)","Personal motor vehicle (car, motorcycle, truck, etc.)",MotorVehicle,PA,Male,4-Year College
4_BMUFL,8.6.2014 22:50:03,0_Disagree,1_Agree,1_Agree,1_Agree,0_Disagree,1_Agree,1_Agree,1_Agree,None,0,<10,None,Walk,Walk,Other,PA,Female,4-Year College
4_BMUFL,8.7.2014 11:17:54,0_Disagree,1_Agree,1_Agree,1_Agree,0_Disagree,1_Agree,1_Agree,1_Agree,More than 50 miles,100,>10,Less than 50 miles,Bicycle,Bicycle,Other,PA,Male,Graduate Degree
4_BMUFL,8.7.2014 15:11:43,0_Disagree,1_Agree,1_Agree,1_Agree,0_Disagree,1_Agree,1_Agree,1_Agree,11 - 50 miles,50,>10,None,Bicycle,Bicycle,Other,PA,Female,Graduate Degree
4_BMUFL,8.7.2014 15:30:58,0_Disagree,1_Agree,1_Agree,1_Agree,0_Disagree,1_Agree,1_Agree,1_Agree,More than 50 miles,100,>10,Less than 50 miles,Bicycle,Bicycle,Other,PA,Male,4-Year College
4_BMUFL,8.7.2014 20:06:18,0_Disagree,1_Agree,1_Agree,1_Agree,0_Disagree,1_Agree,1_Agree,1_Agree,None,0,<10,More than 200 Miles,"Personal motor vehicle (car, motorcycle, truck, etc.)","Personal motor vehicle (car, motorcycle, truck, etc.)",MotorVehicle,PA,Male,Graduate Degree
4_BMUFL,8.7.2014 20:51:33,0_Disagree,1_Agree,1_Agree,1_Agree,0_Disagree,1_Agree,1_Agree,1_Agree,Less than 10 miles,10,<10,51 - 200 Miles,"Personal motor vehicle (car, motorcycle, truck, etc.)","Personal motor vehicle (car, motorcycle, truck, etc.)",MotorVehicle,PA,Female,Graduate Degree
4_BMUFL,8.7.2014 22:56:42,0_Disagree,1_Agree,1_Agree,1_Agree,0_Disagree,1_Agree,1_Agree,1_Agree,More than 50 miles,100,>10,51 - 200 Miles,"More than one type of transport (for example, bicycle and bus)","More than one type of transport (for example, bicycle and bus)",Other,PA,Male,Graduate Degree
4_BMUFL,8.7.2014 7:08:44,0_Disagree,1_Agree,1_Agree,1_Agree,0_Disagree,1_Agree,1_Agree,1_Agree,11 - 50 miles,50,>10,Less than 50 miles,Bicycle,Bicycle,Other,PA,Male,Graduate Degree
4_BMUFL,8.7.2014 8:27:30,0_Disagree,1_Agree,1_Agree,1_Agree,0_Disagree,1_Agree,1_Agree,1_Agree,11 - 50 miles,50,>10,Less than 50 miles,Bicycle,Bicycle,Other,PA,Male,Community College
4_BMUFL,8.8.2014 0:17:50,0_Disagree,1_Agree,1_Agree,1_Agree,0_Disagree,1_Agree,1_Agree,1_Agree,11 - 50 miles,50,>10,Less than 50 miles,"I use bicycles about 50%, personal car 25%, and public transit 25%",Varies by day,Other,PA,Female,Graduate Degree
4_BMUFL,8.8.2014 21:08:05,0_Disagree,1_Agree,1_Agree,1_Agree,0_Disagree,1_Agree,1_Agree,1_Agree,More than 50 miles,100,>10,Less than 50 miles,Retired,I do not commute to work or school,Other,PA,Male,4-Year College
4_BMUFL,8.8.2014 21:51:01,0_Disagree,1_Agree,1_Agree,1_Agree,0_Disagree,1_Agree,1_Agree,1_Agree,11 - 50 miles,50,>10,None,Bicycle,Bicycle,Other,PA,Male,4-Year College
4_BMUFL,8.8.2014 9:55:19,0_Disagree,1_Agree,1_Agree,1_Agree,0_Disagree,1_Agree,1_Agree,1_Agree,11 - 50 miles,50,>10,Less than 50 miles,"Personal motor vehicle (car, motorcycle, truck, etc.)","Personal motor vehicle (car, motorcycle, truck, etc.)",MotorVehicle,PA,Male,Graduate Degree
4_BMUFL,9.16.2014 16:18:42,0_Disagree,1_Agree,1_Agree,1_Agree,0_Disagree,1_Agree,1_Agree,1_Agree,More than 50 miles,100,>10,None,Bicycle,Bicycle,Other,PA,,
3_SLM,8.12.2014 10:11:21,0_Disagree,1_Agree,1_Agree,1_Agree,0_Disagree,1_Agree,1_Agree,1_Agree,11 - 50 miles,50,>10,None,"More than one type of transport (for example, bicycle and bus)","More than one type of transport (for example, bicycle and bus)",Other,PA,Female,4-Year College
3_SLM,8.12.2014 9:12:11,0_Disagree,1_Agree,1_Agree,1_Agree,0_Disagree,1_Agree,1_Agree,1_Agree,More than 50 miles,100,>10,51 - 200 Miles,Bicycle,Bicycle,Other,PA,Male,Graduate Degree
3_SLM,8.6.2014 20:05:21,0_Disagree,1_Agree,1_Agree,1_Agree,0_Disagree,1_Agree,1_Agree,1_Agree,More than 50 miles,100,>10,None,Bicycle,Bicycle,Other,PA,Male,Community College
3_SLM,8.6.2014 22:00:13,0_Disagree,1_Agree,1_Agree,1_Agree,0_Disagree,1_Agree,1_Agree,1_Agree,11 - 50 miles,50,>10,51 - 200 Miles,"Personal motor vehicle (car, motorcycle, truck, etc.)","Personal motor vehicle (car, motorcycle, truck, etc.)",MotorVehicle,PA,Male,4-Year College
3_SLM,8.6.2014 22:11:17,0_Disagree,1_Agree,1_Agree,1_Agree,0_Disagree,1_Agree,1_Agree,1_Agree,More than 50 miles,100,>10,Less than 50 miles,Bicycle,Bicycle,Other,PA,Female,4-Year College
3_SLM,8.7.2014 11:03:29,0_Disagree,1_Agree,1_Agree,1_Agree,0_Disagree,1_Agree,1_Agree,1_Agree,More than 50 miles,100,>10,Less than 50 miles,Walk,Walk,Other,PA,Male,4-Year College
3_SLM,8.7.2014 11:12:13,0_Disagree,1_Agree,1_Agree,1_Agree,0_Disagree,1_Agree,1_Agree,1_Agree,11 - 50 miles,50,>10,None,Bicycle,Bicycle,Other,PA,Male,4-Year College
3_SLM,8.7.2014 12:20:31,0_Disagree,1_Agree,1_Agree,1_Agree,0_Disagree,1_Agree,1_Agree,1_Agree,11 - 50 miles,50,>10,Less than 50 miles,Bicycle,Bicycle,Other,PA,Male,Community College
3_SLM,8.7.2014 12:52:25,0_Disagree,1_Agree,1_Agree,1_Agree,0_Disagree,1_Agree,1_Agree,1_Agree,11 - 50 miles,50,>10,None,Bicycle,Bicycle,Other,PA,Female,Graduate Degree
3_SLM,8.7.2014 19:43:00,0_Disagree,1_Agree,1_Agree,1_Agree,0_Disagree,1_Agree,1_Agree,1_Agree,More than 50 miles,100,>10,Less than 50 miles,Bicycle,Bicycle,Other,PA,Male,Graduate Degree
3_SLM,8.7.2014 21:48:59,0_Disagree,1_Agree,1_Agree,1_Agree,0_Disagree,1_Agree,1_Agree,1_Agree,None,0,<10,Less than 50 miles,"Personal motor vehicle (car, motorcycle, truck, etc.)","Personal motor vehicle (car, motorcycle, truck, etc.)",MotorVehicle,PA,Female,High School
3_SLM,8.7.2014 21:49:35,0_Disagree,1_Agree,1_Agree,1_Agree,0_Disagree,1_Agree,1_Agree,1_Agree,None,0,<10,Less than 50 miles,"Personal motor vehicle (car, motorcycle, truck, etc.)","Personal motor vehicle (car, motorcycle, truck, etc.)",MotorVehicle,PA,Female,High School
3_SLM,8.7.2014 21:49:48,0_Disagree,1_Agree,1_Agree,1_Agree,0_Disagree,1_Agree,1_Agree,1_Agree,None,0,<10,Less than 50 miles,"Personal motor vehicle (car, motorcycle, truck, etc.)","Personal motor vehicle (car, motorcycle, truck, etc.)",MotorVehicle,PA,Female,High School
3_SLM,8.7.2014 23:24:46,0_Disagree,1_Agree,1_Agree,1_Agree,0_Disagree,1_Agree,1_Agree,1_Agree,11 - 50 miles,50,>10,Less than 50 miles,Walk,Walk,Other,PA,Male,4-Year College
3_SLM,8.7.2014 8:58:16,0_Disagree,1_Agree,1_Agree,1_Agree,0_Disagree,1_Agree,1_Agree,1_Agree,More than 50 miles,100,>10,Less than 50 miles,Bicycle,Bicycle,Other,PA,Male,4-Year College
3_SLM,8.8.2014 16:30:38,0_Disagree,1_Agree,1_Agree,1_Agree,0_Disagree,1_Agree,1_Agree,1_Agree,More than 50 miles,100,>10,51 - 200 Miles,"Personal motor vehicle (car, motorcycle, truck, etc.)","Personal motor vehicle (car, motorcycle, truck, etc.)",MotorVehicle,PA,Male,High School
3_SLM,8.8.2014 9:23:03,0_Disagree,1_Agree,1_Agree,1_Agree,0_Disagree,1_Agree,1_Agree,1_Agree,11 - 50 miles,50,>10,Less than 50 miles,"Personal motor vehicle (car, motorcycle, truck, etc.)","Personal motor vehicle (car, motorcycle, truck, etc.)",MotorVehicle,PA,Male,4-Year College
2_STR,8.10.2014 7:59:00,0_Disagree,1_Agree,1_Agree,1_Agree,0_Disagree,1_Agree,1_Agree,1_Agree,More than 50 miles,100,>10,51 - 200 Miles,"More than one type of transport (for example, bicycle and bus)","More than one type of transport (for example, bicycle and bus)",Other,PA,Male,4-Year College
2_STR,8.30.2014 11:26:39,0_Disagree,1_Agree,1_Agree,1_Agree,0_Disagree,1_Agree,1_Agree,1_Agree,11 - 50 miles,50,>10,More than 200 Miles,"Personal motor vehicle (car, motorcycle, truck, etc.)","Personal motor vehicle (car, motorcycle, truck, etc.)",MotorVehicle,PA,Male,4-Year College
2_STR,8.6.2014 16:54:22,0_Disagree,1_Agree,1_Agree,1_Agree,0_Disagree,1_Agree,1_Agree,1_Agree,More than 50 miles,100,>10,51 - 200 Miles,Bicycle,Bicycle,Other,PA,Male,High School
2_STR,8.7.2014 12:53:31,0_Disagree,1_Agree,1_Agree,1_Agree,0_Disagree,1_Agree,1_Agree,1_Agree,More than 50 miles,100,>10,Less than 50 miles,Bicycle,Bicycle,Other,PA,Male,4-Year College
2_STR,8.7.2014 13:55:10,0_Disagree,1_Agree,1_Agree,1_Agree,0_Disagree,1_Agree,1_Agree,1_Agree,11 - 50 miles,50,>10,Less than 50 miles,Bicycle,Bicycle,Other,PA,Male,4-Year College
2_STR,8.7.2014 19:58:24,0_Disagree,1_Agree,1_Agree,1_Agree,0_Disagree,1_Agree,1_Agree,1_Agree,More than 50 miles,100,>10,More than 200 Miles,"Personal motor vehicle (car, motorcycle, truck, etc.)","Personal motor vehicle (car, motorcycle, truck, etc.)",MotorVehicle,PA,Male,High School
2_STR,8.7.2014 20:28:16,0_Disagree,1_Agree,1_Agree,1_Agree,0_Disagree,1_Agree,1_Agree,1_Agree,11 - 50 miles,50,>10,Less than 50 miles,Bicycle,Bicycle,Other,PA,Female,Graduate Degree
2_STR,8.7.2014 23:23:17,0_Disagree,1_Agree,1_Agree,1_Agree,0_Disagree,1_Agree,1_Agree,1_Agree,More than 50 miles,100,>10,Less than 50 miles,Bicycle,Bicycle,Other,PA,Male,4-Year College
2_STR,8.7.2014 23:26:28,0_Disagree,1_Agree,1_Agree,1_Agree,0_Disagree,1_Agree,1_Agree,1_Agree,11 - 50 miles,50,>10,Less than 50 miles,"More than one type of transport (for example, bicycle and bus)","More than one type of transport (for example, bicycle and bus)",Other,PA,Male,High School
2_STR,8.7.2014 8:32:07,0_Disagree,1_Agree,1_Agree,1_Agree,0_Disagree,1_Agree,1_Agree,1_Agree,More than 50 miles,100,>10,Less than 50 miles,Bicycle,Bicycle,Other,PA,Male,4-Year College
2_STR,8.7.2014 9:18:48,0_Disagree,1_Agree,1_Agree,1_Agree,0_Disagree,1_Agree,1_Agree,1_Agree,11 - 50 miles,50,>10,51 - 200 Miles,"Personal motor vehicle (car, motorcycle, truck, etc.)","Personal motor vehicle (car, motorcycle, truck, etc.)",MotorVehicle,PA,Male,4-Year College
2_STR,8.7.2014 9:48:39,0_Disagree,1_Agree,1_Agree,1_Agree,0_Disagree,1_Agree,1_Agree,1_Agree,More than 50 miles,100,>10,Less than 50 miles,Bicycle,Bicycle,Other,PA,Male,Graduate Degree
2_STR,8.7.2014 9:57:43,0_Disagree,1_Agree,1_Agree,1_Agree,0_Disagree,1_Agree,1_Agree,1_Agree,More than 50 miles,100,>10,Less than 50 miles,Bicycle,Bicycle,Other,PA,Male,4-Year College
2_STR,8.8.2014 15:11:57,0_Disagree,1_Agree,1_Agree,1_Agree,0_Disagree,1_Agree,1_Agree,1_Agree,11 - 50 miles,50,>10,51 - 200 Miles,"Personal motor vehicle (car, motorcycle, truck, etc.)","Personal motor vehicle (car, motorcycle, truck, etc.)",MotorVehicle,PA,Male,4-Year College
2_STR,8.8.2014 18:49:03,0_Disagree,1_Agree,1_Agree,1_Agree,0_Disagree,1_Agree,1_Agree,1_Agree,11 - 50 miles,50,>10,51 - 200 Miles,"More than one type of transport (for example, bicycle and bus)","More than one type of transport (for example, bicycle and bus)",Other,PA,Male,Graduate Degree
1_None,8.11.2014 12:14:16,0_Disagree,1_Agree,1_Agree,1_Agree,0_Disagree,1_Agree,1_Agree,1_Agree,More than 50 miles,100,>10,None,Bicycle,Bicycle,Other,PA,Male,Graduate Degree
1_None,8.12.2014 10:00:32,0_Disagree,1_Agree,1_Agree,1_Agree,0_Disagree,1_Agree,1_Agree,1_Agree,More than 50 miles,100,>10,None,"More than one type of transport (for example, bicycle and bus)","More than one type of transport (for example, bicycle and bus)",Other,PA,Male,Graduate Degree
1_None,8.30.2014 11:34:38,0_Disagree,1_Agree,1_Agree,1_Agree,0_Disagree,1_Agree,1_Agree,1_Agree,11 - 50 miles,50,>10,51 - 200 Miles,"Personal motor vehicle (car, motorcycle, truck, etc.)","Personal motor vehicle (car, motorcycle, truck, etc.)",MotorVehicle,PA,Male,High School
1_None,8.7.2014 13:09:37,0_Disagree,1_Agree,1_Agree,1_Agree,0_Disagree,1_Agree,1_Agree,1_Agree,More than 50 miles,100,>10,Less than 50 miles,Bicycle,Bicycle,Other,PA,Male,4-Year College
1_None,8.7.2014 13:12:55,0_Disagree,1_Agree,1_Agree,1_Agree,0_Disagree,1_Agree,1_Agree,1_Agree,11 - 50 miles,50,>10,51 - 200 Miles,"Personal motor vehicle (car, motorcycle, truck, etc.)","Personal motor vehicle (car, motorcycle, truck, etc.)",MotorVehicle,PA,Male,4-Year College
1_None,8.7.2014 13:48:53,0_Disagree,1_Agree,1_Agree,1_Agree,0_Disagree,1_Agree,1_Agree,1_Agree,11 - 50 miles,50,>10,Less than 50 miles,Bicycle,Bicycle,Other,PA,Male,4-Year College
1_None,8.7.2014 16:13:36,0_Disagree,1_Agree,1_Agree,1_Agree,0_Disagree,1_Agree,1_Agree,1_Agree,More than 50 miles,100,>10,51 - 200 Miles,Bicycle,Bicycle,Other,PA,Male,High School
1_None,8.7.2014 9:01:22,0_Disagree,1_Agree,1_Agree,1_Agree,0_Disagree,1_Agree,1_Agree,1_Agree,11 - 50 miles,50,>10,Less than 50 miles,Bicycle,Bicycle,Other,PA,Male,4-Year College
1_None,8.7.2014 9:10:37,0_Disagree,1_Agree,1_Agree,1_Agree,0_Disagree,1_Agree,1_Agree,1_Agree,More than 50 miles,100,>10,Less than 50 miles,Bicycle,Bicycle,Other,PA,Male,4-Year College
1_None,8.8.2014 0:01:51,0_Disagree,1_Agree,1_Agree,1_Agree,0_Disagree,1_Agree,1_Agree,1_Agree,More than 50 miles,100,>10,51 - 200 Miles,Bicycle,Bicycle,Other,PA,Male,4-Year College
1_None,8.8.2014 10:09:56,0_Disagree,1_Agree,1_Agree,1_Agree,0_Disagree,1_Agree,1_Agree,1_Agree,11 - 50 miles,50,>10,Less than 50 miles,"Public transport (bus, school bus, train, etc.)","Public transport (bus, school bus, train, etc.)",Other,PA,Male,Graduate Degree
1_None,8.8.2014 12:00:07,0_Disagree,1_Agree,1_Agree,1_Agree,0_Disagree,1_Agree,1_Agree,1_Agree,More than 50 miles,100,>10,Less than 50 miles,Bicycle,Bicycle,Other,PA,Female,Graduate Degree
1_None,8.8.2014 16:24:18,0_Disagree,1_Agree,1_Agree,1_Agree,0_Disagree,1_Agree,1_Agree,1_Agree,11 - 50 miles,50,>10,Less than 50 miles,"Public transport (bus, school bus, train, etc.)","Public transport (bus, school bus, train, etc.)",Other,PA,Male,4-Year College
1_None,8.8.2014 6:05:28,0_Disagree,1_Agree,1_Agree,1_Agree,0_Disagree,1_Agree,1_Agree,1_Agree,11 - 50 miles,50,>10,Less than 50 miles,"Personal motor vehicle (car, motorcycle, truck, etc.)","Personal motor vehicle (car, motorcycle, truck, etc.)",MotorVehicle,PA,Female,Graduate Degree
1_None,8.8.2014 7:37:48,0_Disagree,1_Agree,1_Agree,1_Agree,0_Disagree,1_Agree,1_Agree,1_Agree,Less than 10 miles,10,<10,None,"Public transport (bus, school bus, train, etc.)","Public transport (bus, school bus, train, etc.)",Other,PA,Male,High School
4_BMUFL,8.6.2014 17:05:13,0_Disagree,1_Agree,1_Agree,1_Agree,0_Disagree,1_Agree,1_Agree,1_Agree,11 - 50 miles,50,>10,Less than 50 miles,Bicycle,Bicycle,Other,RI,Male,4-Year College
2_STR,8.13.2014 13:29:04,0_Disagree,1_Agree,1_Agree,1_Agree,0_Disagree,1_Agree,1_Agree,1_Agree,More than 50 miles,100,>10,Less than 50 miles,Bicycle,Bicycle,Other,RI,Male,Graduate Degree
4_BMUFL,7.21.2014 21:53:15,0_Disagree,1_Agree,1_Agree,1_Agree,0_Disagree,1_Agree,1_Agree,1_Agree,More than 50 miles,100,>10,51 - 200 Miles,I do not commute to work or school,I do not commute to work or school,Other,SC,Male,Community College
4_BMUFL,8.19.2014 16:08:32,0_Disagree,1_Agree,1_Agree,1_Agree,0_Disagree,1_Agree,1_Agree,1_Agree,11 - 50 miles,50,>10,Less than 50 miles,Bicycle,Bicycle,Other,SC,Male,Graduate Degree
4_BMUFL,8.28.2014 12:46:36,0_Disagree,1_Agree,1_Agree,1_Agree,0_Disagree,1_Agree,1_Agree,1_Agree,More than 50 miles,100,>10,51 - 200 Miles,"Personal motor vehicle (car, motorcycle, truck, etc.)","Personal motor vehicle (car, motorcycle, truck, etc.)",MotorVehicle,SC,Male,Graduate Degree
4_BMUFL,8.6.2014 18:41:14,0_Disagree,1_Agree,1_Agree,1_Agree,0_Disagree,1_Agree,1_Agree,1_Agree,11 - 50 miles,50,>10,51 - 200 Miles,Bicycle,Bicycle,Other,SC,Male,Graduate Degree
3_SLM,8.19.2014 16:58:15,0_Disagree,1_Agree,1_Agree,1_Agree,0_Disagree,1_Agree,1_Agree,1_Agree,More than 50 miles,100,>10,51 - 200 Miles,"More than one type of transport (for example, bicycle and bus)","More than one type of transport (for example, bicycle and bus)",Other,SC,Male,4-Year College
3_SLM,8.28.2014 15:36:01,0_Disagree,1_Agree,1_Agree,1_Agree,0_Disagree,1_Agree,1_Agree,1_Agree,11 - 50 miles,50,>10,51 - 200 Miles,"More than one type of transport (for example, bicycle and bus)","More than one type of transport (for example, bicycle and bus)",Other,SC,Female,4-Year College
3_SLM,8.7.2014 14:04:54,0_Disagree,1_Agree,1_Agree,1_Agree,0_Disagree,1_Agree,1_Agree,1_Agree,More than 50 miles,100,>10,51 - 200 Miles,I do not commute to work or school,I do not commute to work or school,Other,SC,Male,Graduate Degree
3_SLM,8.7.2014 19:38:28,0_Disagree,1_Agree,1_Agree,1_Agree,0_Disagree,1_Agree,1_Agree,1_Agree,More than 50 miles,100,>10,51 - 200 Miles,"Personal motor vehicle (car, motorcycle, truck, etc.)","Personal motor vehicle (car, motorcycle, truck, etc.)",MotorVehicle,SC,Male,Graduate Degree
3_SLM,9.1.2014 23:10:39,0_Disagree,1_Agree,1_Agree,1_Agree,0_Disagree,1_Agree,1_Agree,1_Agree,More than 50 miles,100,>10,Less than 50 miles,Bicycle,Bicycle,Other,SC,Male,Graduate Degree
1_None,8.6.2014 23:07:29,0_Disagree,1_Agree,1_Agree,1_Agree,0_Disagree,1_Agree,1_Agree,1_Agree,More than 50 miles,100,>10,Less than 50 miles,Bicycle,Bicycle,Other,SC,Male,Community College
1_None,8.7.2014 10:42:24,0_Disagree,1_Agree,1_Agree,1_Agree,0_Disagree,1_Agree,1_Agree,1_Agree,11 - 50 miles,50,>10,51 - 200 Miles,"Personal motor vehicle (car, motorcycle, truck, etc.)","Personal motor vehicle (car, motorcycle, truck, etc.)",MotorVehicle,SC,Male,Graduate Degree
1_None,8.7.2014 22:27:24,0_Disagree,1_Agree,1_Agree,1_Agree,0_Disagree,1_Agree,1_Agree,1_Agree,11 - 50 miles,50,>10,51 - 200 Miles,"Personal motor vehicle (car, motorcycle, truck, etc.)","Personal motor vehicle (car, motorcycle, truck, etc.)",MotorVehicle,SC,Male,4-Year College
4_BMUFL,8.6.2014 18:25:06,0_Disagree,1_Agree,1_Agree,1_Agree,0_Disagree,1_Agree,1_Agree,1_Agree,11 - 50 miles,50,>10,More than 200 Miles,"Personal motor vehicle (car, motorcycle, truck, etc.)","Personal motor vehicle (car, motorcycle, truck, etc.)",MotorVehicle,SD,Male,4-Year College
4_BMUFL,8.9.2014 23:34:01,0_Disagree,1_Agree,1_Agree,1_Agree,0_Disagree,1_Agree,1_Agree,1_Agree,11 - 50 miles,50,>10,51 - 200 Miles,"Personal motor vehicle (car, motorcycle, truck, etc.)","Personal motor vehicle (car, motorcycle, truck, etc.)",MotorVehicle,SD,Male,4-Year College
3_SLM,8.10.2014 0:04:52,0_Disagree,1_Agree,1_Agree,1_Agree,0_Disagree,1_Agree,1_Agree,1_Agree,More than 50 miles,100,>10,Less than 50 miles,Bicycle,Bicycle,Other,SD,,Graduate Degree
3_SLM,8.6.2014 18:10:04,0_Disagree,1_Agree,1_Agree,1_Agree,0_Disagree,1_Agree,1_Agree,1_Agree,More than 50 miles,100,>10,Less than 50 miles,Bicycle,Bicycle,Other,SD,Male,4-Year College
3_SLM,8.9.2014 1:22:50,0_Disagree,1_Agree,1_Agree,1_Agree,0_Disagree,1_Agree,1_Agree,1_Agree,More than 50 miles,100,>10,51 - 200 Miles,Bicycle,Bicycle,Other,SD,Male,4-Year College
2_STR,8.6.2014 22:27:32,0_Disagree,1_Agree,1_Agree,1_Agree,0_Disagree,1_Agree,1_Agree,1_Agree,More than 50 miles,100,>10,51 - 200 Miles,"Personal motor vehicle (car, motorcycle, truck, etc.)","Personal motor vehicle (car, motorcycle, truck, etc.)",MotorVehicle,SD,Male,4-Year College
1_None,8.6.2014 18:04:54,0_Disagree,1_Agree,1_Agree,1_Agree,0_Disagree,1_Agree,1_Agree,1_Agree,More than 50 miles,100,>10,Less than 50 miles,Bicycle,Bicycle,Other,SD,Male,4-Year College
1_None,8.6.2014 18:27:16,0_Disagree,1_Agree,1_Agree,1_Agree,0_Disagree,1_Agree,1_Agree,1_Agree,11 - 50 miles,50,>10,Less than 50 miles,"Personal motor vehicle (car, motorcycle, truck, etc.)","Personal motor vehicle (car, motorcycle, truck, etc.)",MotorVehicle,SD,Male,4-Year College
4_BMUFL,8.7.2014 0:36:05,0_Disagree,1_Agree,1_Agree,1_Agree,0_Disagree,1_Agree,1_Agree,1_Agree,More than 50 miles,100,>10,Less than 50 miles,Bicycle,Bicycle,Other,TN,Male,4-Year College
4_BMUFL,8.7.2014 11:14:25,0_Disagree,1_Agree,1_Agree,1_Agree,0_Disagree,1_Agree,1_Agree,1_Agree,More than 50 miles,100,>10,Less than 50 miles,Bicycle,Bicycle,Other,TN,Male,4-Year College
3_SLM,8.12.2014 10:03:55,0_Disagree,1_Agree,1_Agree,1_Agree,0_Disagree,1_Agree,1_Agree,1_Agree,None,0,<10,More than 200 Miles,"Personal motor vehicle (car, motorcycle, truck, etc.)","Personal motor vehicle (car, motorcycle, truck, etc.)",MotorVehicle,TN,Male,High School
4_BMUFL,8.28.2014 12:45:10,1_Agree,1_Agree,1_Agree,1_Agree,0_Disagree,1_Agree,1_Agree,1_Agree,11 - 50 miles,50,>10,None,Bicycle,Bicycle,Other,TX,Male,Graduate Degree
4_BMUFL,8.7.2014 18:39:53,1_Agree,1_Agree,1_Agree,1_Agree,0_Disagree,1_Agree,1_Agree,1_Agree,More than 50 miles,100,>10,51 - 200 Miles,"Personal motor vehicle (car, motorcycle, truck, etc.)","Personal motor vehicle (car, motorcycle, truck, etc.)",MotorVehicle,TX,Male,Graduate Degree
4_BMUFL,8.11.2014 16:21:57,0_Disagree,1_Agree,1_Agree,1_Agree,0_Disagree,1_Agree,1_Agree,1_Agree,Less than 10 miles,10,<10,Less than 50 miles,"Personal motor vehicle (car, motorcycle, truck, etc.)","Personal motor vehicle (car, motorcycle, truck, etc.)",MotorVehicle,TX,Male,Graduate Degree
4_BMUFL,8.14.2014 17:47:28,0_Disagree,1_Agree,1_Agree,1_Agree,0_Disagree,1_Agree,1_Agree,1_Agree,11 - 50 miles,50,>10,Less than 50 miles,Bicycle,Bicycle,Other,TX,Male,4-Year College
4_BMUFL,8.6.2014 17:30:34,0_Disagree,1_Agree,1_Agree,1_Agree,0_Disagree,1_Agree,1_Agree,1_Agree,More than 50 miles,100,>10,Less than 50 miles,Bicycle,Bicycle,Other,TX,Male,4-Year College
4_BMUFL,8.6.2014 19:18:22,0_Disagree,1_Agree,1_Agree,1_Agree,0_Disagree,1_Agree,1_Agree,1_Agree,More than 50 miles,100,>10,Less than 50 miles,I do not commute to work or school,I do not commute to work or school,Other,TX,Male,4-Year College
4_BMUFL,8.6.2014 20:36:02,0_Disagree,1_Agree,1_Agree,1_Agree,0_Disagree,1_Agree,1_Agree,1_Agree,More than 50 miles,100,>10,51 - 200 Miles,"Personal motor vehicle (car, motorcycle, truck, etc.)","Personal motor vehicle (car, motorcycle, truck, etc.)",MotorVehicle,TX,Male,4-Year College
4_BMUFL,8.7.2014 10:10:52,0_Disagree,1_Agree,1_Agree,1_Agree,0_Disagree,1_Agree,1_Agree,1_Agree,More than 50 miles,100,>10,51 - 200 Miles,"split evenly bike, motorcycle, truck during week",Varies by day,Other,TX,Male,4-Year College
4_BMUFL,8.7.2014 17:57:28,0_Disagree,1_Agree,1_Agree,1_Agree,0_Disagree,1_Agree,1_Agree,1_Agree,More than 50 miles,100,>10,Less than 50 miles,Bicycle,Bicycle,Other,TX,Male,Community College
4_BMUFL,8.7.2014 18:24:10,0_Disagree,1_Agree,1_Agree,1_Agree,0_Disagree,1_Agree,1_Agree,1_Agree,More than 50 miles,100,>10,51 - 200 Miles,"Personal motor vehicle (car, motorcycle, truck, etc.)","Personal motor vehicle (car, motorcycle, truck, etc.)",MotorVehicle,TX,Male,Graduate Degree
4_BMUFL,8.7.2014 8:48:43,0_Disagree,1_Agree,1_Agree,1_Agree,0_Disagree,1_Agree,1_Agree,1_Agree,11 - 50 miles,50,>10,51 - 200 Miles,"Personal motor vehicle (car, motorcycle, truck, etc.)","Personal motor vehicle (car, motorcycle, truck, etc.)",MotorVehicle,TX,Male,Graduate Degree
3_SLM,8.6.2014 17:05:34,0_Disagree,1_Agree,1_Agree,1_Agree,0_Disagree,1_Agree,1_Agree,1_Agree,More than 50 miles,100,>10,51 - 200 Miles,"Personal motor vehicle (car, motorcycle, truck, etc.)","Personal motor vehicle (car, motorcycle, truck, etc.)",MotorVehicle,TX,Male,4-Year College
3_SLM,8.7.2014 10:12:31,0_Disagree,1_Agree,1_Agree,1_Agree,0_Disagree,1_Agree,1_Agree,1_Agree,11 - 50 miles,50,>10,More than 200 Miles,"Personal motor vehicle (car, motorcycle, truck, etc.)","Personal motor vehicle (car, motorcycle, truck, etc.)",MotorVehicle,TX,Male,Graduate Degree
3_SLM,8.7.2014 14:20:12,0_Disagree,1_Agree,1_Agree,1_Agree,0_Disagree,1_Agree,1_Agree,1_Agree,11 - 50 miles,50,>10,Less than 50 miles,I do not commute to work or school,I do not commute to work or school,Other,TX,Male,4-Year College
3_SLM,8.7.2014 17:24:46,0_Disagree,1_Agree,1_Agree,1_Agree,0_Disagree,1_Agree,1_Agree,1_Agree,More than 50 miles,100,>10,51 - 200 Miles,"Personal motor vehicle (car, motorcycle, truck, etc.)","Personal motor vehicle (car, motorcycle, truck, etc.)",MotorVehicle,TX,Male,4-Year College
3_SLM,8.8.2014 15:07:12,0_Disagree,1_Agree,1_Agree,1_Agree,0_Disagree,1_Agree,1_Agree,1_Agree,11 - 50 miles,50,>10,51 - 200 Miles,"Personal motor vehicle (car, motorcycle, truck, etc.)","Personal motor vehicle (car, motorcycle, truck, etc.)",MotorVehicle,TX,Male,4-Year College
2_STR,8.13.2014 11:15:48,0_Disagree,1_Agree,1_Agree,1_Agree,0_Disagree,1_Agree,1_Agree,1_Agree,More than 50 miles,100,>10,Less than 50 miles,Bicycle,Bicycle,Other,TX,Male,Did not graduate high school
2_STR,8.6.2014 17:10:07,0_Disagree,1_Agree,1_Agree,1_Agree,0_Disagree,1_Agree,1_Agree,1_Agree,More than 50 miles,100,>10,51 - 200 Miles,Bicycle,Bicycle,Other,TX,Male,Graduate Degree
2_STR,8.7.2014 14:18:15,0_Disagree,1_Agree,1_Agree,1_Agree,0_Disagree,1_Agree,1_Agree,1_Agree,More than 50 miles,100,>10,51 - 200 Miles,I do not commute to work or school,I do not commute to work or school,Other,TX,Male,4-Year College
2_STR,8.7.2014 18:55:19,0_Disagree,1_Agree,1_Agree,1_Agree,0_Disagree,1_Agree,1_Agree,1_Agree,11 - 50 miles,50,>10,Less than 50 miles,Bicycle,Bicycle,Other,TX,Female,4-Year College
1_None,8.10.2014 15:06:43,0_Disagree,1_Agree,1_Agree,1_Agree,0_Disagree,1_Agree,1_Agree,1_Agree,11 - 50 miles,50,>10,Less than 50 miles,Bicycle,Bicycle,Other,TX,Female,Graduate Degree
1_None,8.11.2014 21:38:09,0_Disagree,1_Agree,1_Agree,1_Agree,0_Disagree,1_Agree,1_Agree,1_Agree,Less than 10 miles,10,<10,51 - 200 Miles,"Personal motor vehicle (car, motorcycle, truck, etc.)","Personal motor vehicle (car, motorcycle, truck, etc.)",MotorVehicle,TX,Male,Graduate Degree
1_None,8.13.2014 18:00:22,0_Disagree,1_Agree,1_Agree,1_Agree,0_Disagree,1_Agree,1_Agree,1_Agree,11 - 50 miles,50,>10,51 - 200 Miles,"Personal motor vehicle (car, motorcycle, truck, etc.)","Personal motor vehicle (car, motorcycle, truck, etc.)",MotorVehicle,TX,Male,Graduate Degree
1_None,8.28.2014 15:45:07,0_Disagree,1_Agree,1_Agree,1_Agree,0_Disagree,1_Agree,1_Agree,1_Agree,More than 50 miles,100,>10,51 - 200 Miles,"Personal motor vehicle (car, motorcycle, truck, etc.)","Personal motor vehicle (car, motorcycle, truck, etc.)",MotorVehicle,TX,Male,Graduate Degree
1_None,8.6.2014 17:47:17,0_Disagree,1_Agree,1_Agree,1_Agree,0_Disagree,1_Agree,1_Agree,1_Agree,11 - 50 miles,50,>10,51 - 200 Miles,I do not commute to work or school,I do not commute to work or school,Other,TX,Male,Graduate Degree
1_None,8.7.2014 11:44:07,0_Disagree,1_Agree,1_Agree,1_Agree,0_Disagree,1_Agree,1_Agree,1_Agree,More than 50 miles,100,>10,Less than 50 miles,Bicycle,Bicycle,Other,TX,Male,Graduate Degree
1_None,8.7.2014 14:18:53,0_Disagree,1_Agree,1_Agree,1_Agree,0_Disagree,1_Agree,1_Agree,1_Agree,11 - 50 miles,50,>10,51 - 200 Miles,"Personal motor vehicle (car, motorcycle, truck, etc.)","Personal motor vehicle (car, motorcycle, truck, etc.)",MotorVehicle,TX,Male,4-Year College
1_None,8.7.2014 16:38:06,0_Disagree,1_Agree,1_Agree,1_Agree,0_Disagree,1_Agree,1_Agree,1_Agree,More than 50 miles,100,>10,51 - 200 Miles,"Personal motor vehicle (car, motorcycle, truck, etc.)","Personal motor vehicle (car, motorcycle, truck, etc.)",MotorVehicle,TX,Male,4-Year College
1_None,8.7.2014 17:25:16,0_Disagree,1_Agree,1_Agree,1_Agree,0_Disagree,1_Agree,1_Agree,1_Agree,More than 50 miles,100,>10,More than 200 Miles,"Personal motor vehicle (car, motorcycle, truck, etc.)","Personal motor vehicle (car, motorcycle, truck, etc.)",MotorVehicle,TX,Male,4-Year College
1_None,8.7.2014 9:35:54,0_Disagree,1_Agree,1_Agree,1_Agree,0_Disagree,1_Agree,1_Agree,1_Agree,11 - 50 miles,50,>10,51 - 200 Miles,Bicycle,Bicycle,Other,TX,Male,Graduate Degree
1_None,8.8.2014 10:44:41,0_Disagree,1_Agree,1_Agree,1_Agree,0_Disagree,1_Agree,1_Agree,1_Agree,11 - 50 miles,50,>10,Less than 50 miles,Bicycle,Bicycle,Other,TX,Male,Graduate Degree
1_None,8.8.2014 17:22:49,0_Disagree,1_Agree,1_Agree,1_Agree,0_Disagree,1_Agree,1_Agree,1_Agree,11 - 50 miles,50,>10,51 - 200 Miles,I do not commute to work or school,I do not commute to work or school,Other,TX,Male,Community College
4_BMUFL,8.7.2014 0:12:03,0_Disagree,1_Agree,1_Agree,1_Agree,0_Disagree,1_Agree,1_Agree,1_Agree,More than 50 miles,100,>10,Less than 50 miles,Bicycle,Bicycle,Other,UT,Male,Graduate Degree
4_BMUFL,8.7.2014 18:39:53,0_Disagree,1_Agree,1_Agree,1_Agree,0_Disagree,1_Agree,1_Agree,1_Agree,More than 50 miles,100,>10,Less than 50 miles,Bicycle,Bicycle,Other,UT,Male,4-Year College
2_STR,8.7.2014 9:38:46,0_Disagree,1_Agree,1_Agree,1_Agree,0_Disagree,1_Agree,1_Agree,1_Agree,More than 50 miles,100,>10,More than 200 Miles,"Personal motor vehicle (car, motorcycle, truck, etc.)","Personal motor vehicle (car, motorcycle, truck, etc.)",MotorVehicle,UT,Male,Graduate Degree
2_STR,8.8.2014 11:32:37,0_Disagree,1_Agree,1_Agree,1_Agree,0_Disagree,1_Agree,1_Agree,1_Agree,11 - 50 miles,50,>10,51 - 200 Miles,"More than one type of transport (for example, bicycle and bus)","More than one type of transport (for example, bicycle and bus)",Other,UT,Male,Graduate Degree
4_BMUFL,8.7.2014 14:50:47,1_Agree,1_Agree,1_Agree,1_Agree,0_Disagree,1_Agree,1_Agree,1_Agree,11 - 50 miles,50,>10,51 - 200 Miles,"Personal motor vehicle (car, motorcycle, truck, etc.)","Personal motor vehicle (car, motorcycle, truck, etc.)",MotorVehicle,VA,Male,Community College
2_STR,8.16.2014 9:11:04,1_Agree,1_Agree,1_Agree,1_Agree,0_Disagree,1_Agree,1_Agree,1_Agree,11 - 50 miles,50,>10,Less than 50 miles,Bicycle,Bicycle,Other,VA,Male,Graduate Degree
4_BMUFL,8.12.2014 15:49:33,0_Disagree,1_Agree,1_Agree,1_Agree,0_Disagree,1_Agree,1_Agree,1_Agree,11 - 50 miles,50,>10,None,Walk,Walk,Other,VA,Male,4-Year College
4_BMUFL,8.21.2014 14:56:45,0_Disagree,1_Agree,1_Agree,1_Agree,0_Disagree,1_Agree,1_Agree,1_Agree,11 - 50 miles,50,>10,Less than 50 miles,"Personal motor vehicle (car, motorcycle, truck, etc.)","Personal motor vehicle (car, motorcycle, truck, etc.)",MotorVehicle,VA,Female,4-Year College
4_BMUFL,8.6.2014 21:30:50,0_Disagree,1_Agree,1_Agree,1_Agree,0_Disagree,1_Agree,1_Agree,1_Agree,11 - 50 miles,50,>10,51 - 200 Miles,"Personal motor vehicle (car, motorcycle, truck, etc.)","Personal motor vehicle (car, motorcycle, truck, etc.)",MotorVehicle,VA,Male,Graduate Degree
4_BMUFL,8.7.2014 22:26:55,0_Disagree,1_Agree,1_Agree,1_Agree,0_Disagree,1_Agree,1_Agree,1_Agree,More than 50 miles,100,>10,51 - 200 Miles,Bicycle,Bicycle,Other,VA,Male,Graduate Degree
4_BMUFL,8.7.2014 8:15:24,0_Disagree,1_Agree,1_Agree,1_Agree,0_Disagree,1_Agree,1_Agree,1_Agree,11 - 50 miles,50,>10,Less than 50 miles,Bicycle,Bicycle,Other,VA,Male,Graduate Degree
4_BMUFL,8.7.2014 9:29:39,0_Disagree,1_Agree,1_Agree,1_Agree,0_Disagree,1_Agree,1_Agree,1_Agree,11 - 50 miles,50,>10,Less than 50 miles,Bicycle,Bicycle,Other,VA,Male,Graduate Degree
4_BMUFL,8.8.2014 15:19:00,0_Disagree,1_Agree,1_Agree,1_Agree,0_Disagree,1_Agree,1_Agree,1_Agree,11 - 50 miles,50,>10,51 - 200 Miles,"Personal motor vehicle (car, motorcycle, truck, etc.)","Personal motor vehicle (car, motorcycle, truck, etc.)",MotorVehicle,VA,Male,Graduate Degree
4_BMUFL,9.3.2014 9:59:38,0_Disagree,1_Agree,1_Agree,1_Agree,0_Disagree,1_Agree,1_Agree,1_Agree,More than 50 miles,100,>10,51 - 200 Miles,"More than one type of transport (for example, bicycle and bus)","More than one type of transport (for example, bicycle and bus)",Other,VA,Male,4-Year College
3_SLM,8.15.2014 22:59:06,0_Disagree,1_Agree,1_Agree,1_Agree,0_Disagree,1_Agree,1_Agree,1_Agree,11 - 50 miles,50,>10,Less than 50 miles,Bicycle,Bicycle,Other,VA,Male,4-Year College
3_SLM,8.6.2014 18:23:58,0_Disagree,1_Agree,1_Agree,1_Agree,0_Disagree,1_Agree,1_Agree,1_Agree,More than 50 miles,100,>10,Less than 50 miles,Bicycle,Bicycle,Other,VA,Male,4-Year College
3_SLM,8.7.2014 11:28:57,0_Disagree,1_Agree,1_Agree,1_Agree,0_Disagree,1_Agree,1_Agree,1_Agree,11 - 50 miles,50,>10,51 - 200 Miles,"More than one type of transport (for example, bicycle and bus)","More than one type of transport (for example, bicycle and bus)",Other,VA,Male,Graduate Degree
3_SLM,8.7.2014 19:25:01,0_Disagree,1_Agree,1_Agree,1_Agree,0_Disagree,1_Agree,1_Agree,1_Agree,11 - 50 miles,50,>10,Less than 50 miles,Bicycle,Bicycle,Other,VA,Male,4-Year College
3_SLM,8.7.2014 22:25:19,0_Disagree,1_Agree,1_Agree,1_Agree,0_Disagree,1_Agree,1_Agree,1_Agree,More than 50 miles,100,>10,51 - 200 Miles,"Personal motor vehicle (car, motorcycle, truck, etc.)","Personal motor vehicle (car, motorcycle, truck, etc.)",MotorVehicle,VA,Male,Graduate Degree
2_STR,8.7.2014 13:57:53,0_Disagree,1_Agree,1_Agree,1_Agree,0_Disagree,1_Agree,1_Agree,1_Agree,11 - 50 miles,50,>10,51 - 200 Miles,"Personal motor vehicle (car, motorcycle, truck, etc.)","Personal motor vehicle (car, motorcycle, truck, etc.)",MotorVehicle,VA,Male,4-Year College
2_STR,8.7.2014 8:47:05,0_Disagree,1_Agree,1_Agree,1_Agree,0_Disagree,1_Agree,1_Agree,1_Agree,More than 50 miles,100,>10,51 - 200 Miles,Bicycle,Bicycle,Other,VA,,4-Year College
2_STR,8.7.2014 9:35:17,0_Disagree,1_Agree,1_Agree,1_Agree,0_Disagree,1_Agree,1_Agree,1_Agree,11 - 50 miles,50,>10,Less than 50 miles,Bicycle,Bicycle,Other,VA,Male,Graduate Degree
2_STR,8.8.2014 14:22:03,0_Disagree,1_Agree,1_Agree,1_Agree,0_Disagree,1_Agree,1_Agree,1_Agree,More than 50 miles,100,>10,None,Bicycle,Bicycle,Other,VA,Male,Graduate Degree
1_None,8.11.2014 13:05:51,0_Disagree,1_Agree,1_Agree,1_Agree,0_Disagree,1_Agree,1_Agree,1_Agree,Less than 10 miles,10,<10,Less than 50 miles,Walk,Walk,Other,VA,Male,Graduate Degree
1_None,8.6.2014 18:25:41,0_Disagree,1_Agree,1_Agree,1_Agree,0_Disagree,1_Agree,1_Agree,1_Agree,11 - 50 miles,50,>10,51 - 200 Miles,"Personal motor vehicle (car, motorcycle, truck, etc.)","Personal motor vehicle (car, motorcycle, truck, etc.)",MotorVehicle,VT,Male,4-Year College
4_BMUFL,8.28.2014 15:50:04,1_Agree,1_Agree,1_Agree,1_Agree,0_Disagree,1_Agree,1_Agree,1_Agree,Less than 10 miles,10,<10,Less than 50 miles,"work from home, drive car to school","Personal motor vehicle (car, motorcycle, truck, etc.)",MotorVehicle,WA,Female,4-Year College
3_SLM,8.10.2014 16:51:54,1_Agree,1_Agree,1_Agree,1_Agree,0_Disagree,1_Agree,1_Agree,1_Agree,More than 50 miles,100,>10,None,Bicycle,Bicycle,Other,WA,Male,Community College
4_BMUFL,8.11.2014 2:02:56,0_Disagree,1_Agree,1_Agree,1_Agree,0_Disagree,1_Agree,1_Agree,1_Agree,11 - 50 miles,50,>10,51 - 200 Miles,"Personal motor vehicle (car, motorcycle, truck, etc.)","Personal motor vehicle (car, motorcycle, truck, etc.)",MotorVehicle,WA,Male,Graduate Degree
4_BMUFL,8.17.2014 1:34:59,0_Disagree,1_Agree,1_Agree,1_Agree,0_Disagree,1_Agree,1_Agree,1_Agree,11 - 50 miles,50,>10,Less than 50 miles,"More than one type of transport (for example, bicycle and bus)","More than one type of transport (for example, bicycle and bus)",Other,WA,Female,Graduate Degree
4_BMUFL,8.6.2014 17:28:22,0_Disagree,1_Agree,1_Agree,1_Agree,0_Disagree,1_Agree,1_Agree,1_Agree,More than 50 miles,100,>10,Less than 50 miles,Bicycle,Bicycle,Other,WA,Male,High School
4_BMUFL,8.6.2014 20:30:45,0_Disagree,1_Agree,1_Agree,1_Agree,0_Disagree,1_Agree,1_Agree,1_Agree,11 - 50 miles,50,>10,Less than 50 miles,"More than one type of transport (for example, bicycle and bus)","More than one type of transport (for example, bicycle and bus)",Other,WA,Male,Graduate Degree
4_BMUFL,8.6.2014 22:33:52,0_Disagree,1_Agree,1_Agree,1_Agree,0_Disagree,1_Agree,1_Agree,1_Agree,11 - 50 miles,50,>10,None,"More than one type of transport (for example, bicycle and bus)","More than one type of transport (for example, bicycle and bus)",Other,WA,Female,Community College
4_BMUFL,8.7.2014 0:31:43,0_Disagree,1_Agree,1_Agree,1_Agree,0_Disagree,1_Agree,1_Agree,1_Agree,More than 50 miles,100,>10,Less than 50 miles,Bicycle,Bicycle,Other,WA,Male,4-Year College
4_BMUFL,8.7.2014 13:57:29,0_Disagree,1_Agree,1_Agree,1_Agree,0_Disagree,1_Agree,1_Agree,1_Agree,More than 50 miles,100,>10,51 - 200 Miles,"More than one type of transport (for example, bicycle and bus)","More than one type of transport (for example, bicycle and bus)",Other,WA,Male,4-Year College
4_BMUFL,8.9.2014 17:31:42,0_Disagree,1_Agree,1_Agree,1_Agree,0_Disagree,1_Agree,1_Agree,1_Agree,11 - 50 miles,50,>10,Less than 50 miles,Bicycle,Bicycle,Other,WA,Female,Graduate Degree
3_SLM,8.10.2014 15:51:50,0_Disagree,1_Agree,1_Agree,1_Agree,0_Disagree,1_Agree,1_Agree,1_Agree,More than 50 miles,100,>10,Less than 50 miles,Bicycle,Bicycle,Other,WA,Male,4-Year College
3_SLM,8.6.2014 16:49:25,0_Disagree,1_Agree,1_Agree,1_Agree,0_Disagree,1_Agree,1_Agree,1_Agree,11 - 50 miles,50,>10,None,Bicycle,Bicycle,Other,WA,Male,High School
3_SLM,8.6.2014 17:15:03,0_Disagree,1_Agree,1_Agree,1_Agree,0_Disagree,1_Agree,1_Agree,1_Agree,More than 50 miles,100,>10,Less than 50 miles,Bicycle,Bicycle,Other,WA,Male,Graduate Degree
3_SLM,8.6.2014 18:01:24,0_Disagree,1_Agree,1_Agree,1_Agree,0_Disagree,1_Agree,1_Agree,1_Agree,11 - 50 miles,50,>10,51 - 200 Miles,"Personal motor vehicle (car, motorcycle, truck, etc.)","Personal motor vehicle (car, motorcycle, truck, etc.)",MotorVehicle,WA,Male,High School
3_SLM,9.8.2014 2:00:33,0_Disagree,1_Agree,1_Agree,1_Agree,0_Disagree,1_Agree,1_Agree,1_Agree,More than 50 miles,100,>10,Less than 50 miles,Bicycle,Bicycle,Other,WA,Male,4-Year College
2_STR,8.15.2014 16:10:06,0_Disagree,1_Agree,1_Agree,1_Agree,0_Disagree,1_Agree,1_Agree,1_Agree,11 - 50 miles,50,>10,51 - 200 Miles,"More than one type of transport (for example, bicycle and bus)","More than one type of transport (for example, bicycle and bus)",Other,WA,Male,4-Year College
2_STR,8.15.2014 4:46:00,0_Disagree,1_Agree,1_Agree,1_Agree,0_Disagree,1_Agree,1_Agree,1_Agree,Less than 10 miles,10,<10,Less than 50 miles,I do not commute to work or school,I do not commute to work or school,Other,WA,Male,4-Year College
2_STR,8.6.2014 17:31:58,0_Disagree,1_Agree,1_Agree,1_Agree,0_Disagree,1_Agree,1_Agree,1_Agree,More than 50 miles,100,>10,51 - 200 Miles,Bicycle,Bicycle,Other,WA,Male,Graduate Degree
2_STR,8.6.2014 17:32:13,0_Disagree,1_Agree,1_Agree,1_Agree,0_Disagree,1_Agree,1_Agree,1_Agree,More than 50 miles,100,>10,Less than 50 miles,"More than one type of transport (for example, bicycle and bus)","More than one type of transport (for example, bicycle and bus)",Other,WA,Male,4-Year College
2_STR,8.6.2014 22:28:17,0_Disagree,1_Agree,1_Agree,1_Agree,0_Disagree,1_Agree,1_Agree,1_Agree,More than 50 miles,100,>10,51 - 200 Miles,"Personal motor vehicle (car, motorcycle, truck, etc.)","Personal motor vehicle (car, motorcycle, truck, etc.)",MotorVehicle,WA,Male,4-Year College
2_STR,8.7.2014 13:53:10,0_Disagree,1_Agree,1_Agree,1_Agree,0_Disagree,1_Agree,1_Agree,1_Agree,More than 50 miles,100,>10,Less than 50 miles,Bicycle,Bicycle,Other,WA,Male,Community College
2_STR,8.7.2014 15:29:16,0_Disagree,1_Agree,1_Agree,1_Agree,0_Disagree,1_Agree,1_Agree,1_Agree,More than 50 miles,100,>10,Less than 50 miles,"More than one type of transport (for example, bicycle and bus)","More than one type of transport (for example, bicycle and bus)",Other,WA,Male,4-Year College
2_STR,8.8.2014 1:47:25,0_Disagree,1_Agree,1_Agree,1_Agree,0_Disagree,1_Agree,1_Agree,1_Agree,11 - 50 miles,50,>10,51 - 200 Miles,Bicycle,Bicycle,Other,WA,Male,Graduate Degree
1_None,8.11.2014 14:56:39,0_Disagree,1_Agree,1_Agree,1_Agree,0_Disagree,1_Agree,1_Agree,1_Agree,More than 50 miles,100,>10,Less than 50 miles,Bicycle,Bicycle,Other,WA,Male,4-Year College
1_None,8.6.2014 22:56:57,0_Disagree,1_Agree,1_Agree,1_Agree,0_Disagree,1_Agree,1_Agree,1_Agree,More than 50 miles,100,>10,None,Bicycle,Bicycle,Other,WA,Male,High School
1_None,8.7.2014 12:11:33,0_Disagree,1_Agree,1_Agree,1_Agree,0_Disagree,1_Agree,1_Agree,1_Agree,11 - 50 miles,50,>10,None,Bicycle,Bicycle,Other,WA,Male,Community College
1_None,8.7.2014 13:57:46,0_Disagree,1_Agree,1_Agree,1_Agree,0_Disagree,1_Agree,1_Agree,1_Agree,More than 50 miles,100,>10,Less than 50 miles,Bicycle,Bicycle,Other,WA,Male,4-Year College
1_None,8.7.2014 14:41:28,0_Disagree,1_Agree,1_Agree,1_Agree,0_Disagree,1_Agree,1_Agree,1_Agree,More than 50 miles,100,>10,Less than 50 miles,Bicycle,Bicycle,Other,WA,Male,4-Year College
1_None,8.7.2014 18:57:20,0_Disagree,1_Agree,1_Agree,1_Agree,0_Disagree,1_Agree,1_Agree,1_Agree,11 - 50 miles,50,>10,51 - 200 Miles,"Personal motor vehicle (car, motorcycle, truck, etc.)","Personal motor vehicle (car, motorcycle, truck, etc.)",MotorVehicle,WA,Male,Community College
1_None,8.7.2014 19:18:48,0_Disagree,1_Agree,1_Agree,1_Agree,0_Disagree,1_Agree,1_Agree,1_Agree,None,0,<10,Less than 50 miles,"Personal motor vehicle (car, motorcycle, truck, etc.)","Personal motor vehicle (car, motorcycle, truck, etc.)",MotorVehicle,WA,Female,4-Year College
1_None,8.8.2014 12:53:51,0_Disagree,1_Agree,1_Agree,1_Agree,0_Disagree,1_Agree,1_Agree,1_Agree,More than 50 miles,100,>10,Less than 50 miles,Bicycle,Bicycle,Other,WA,Male,Community College
4_BMUFL,8.6.2014 20:49:00,0_Disagree,1_Agree,1_Agree,1_Agree,0_Disagree,1_Agree,1_Agree,1_Agree,11 - 50 miles,50,>10,None,Bicycle,Bicycle,Other,WI,Male,Graduate Degree
4_BMUFL,8.7.2014 0:01:22,0_Disagree,1_Agree,1_Agree,1_Agree,0_Disagree,1_Agree,1_Agree,1_Agree,11 - 50 miles,50,>10,51 - 200 Miles,"Personal motor vehicle (car, motorcycle, truck, etc.)","Personal motor vehicle (car, motorcycle, truck, etc.)",MotorVehicle,WI,Male,4-Year College
4_BMUFL,8.7.2014 10:57:07,0_Disagree,1_Agree,1_Agree,1_Agree,0_Disagree,1_Agree,1_Agree,1_Agree,More than 50 miles,100,>10,51 - 200 Miles,Bicycle,Bicycle,Other,WI,Male,Graduate Degree
4_BMUFL,8.7.2014 16:14:15,0_Disagree,1_Agree,1_Agree,1_Agree,0_Disagree,1_Agree,1_Agree,1_Agree,More than 50 miles,100,>10,Less than 50 miles,"Personal motor vehicle (car, motorcycle, truck, etc.)","Personal motor vehicle (car, motorcycle, truck, etc.)",MotorVehicle,WI,Male,High School
4_BMUFL,8.7.2014 2:30:48,0_Disagree,1_Agree,1_Agree,1_Agree,0_Disagree,1_Agree,1_Agree,1_Agree,11 - 50 miles,50,>10,51 - 200 Miles,Bike or car depending on weather etc.,Varies by day,Other,WI,Male,High School
4_BMUFL,8.8.2014 16:04:08,0_Disagree,1_Agree,1_Agree,1_Agree,0_Disagree,1_Agree,1_Agree,1_Agree,More than 50 miles,100,>10,Less than 50 miles,Bicycle,Bicycle,Other,WI,Female,Community College
3_SLM,8.12.2014 8:41:14,0_Disagree,1_Agree,1_Agree,1_Agree,0_Disagree,1_Agree,1_Agree,1_Agree,More than 50 miles,100,>10,51 - 200 Miles,"Personal motor vehicle (car, motorcycle, truck, etc.)","Personal motor vehicle (car, motorcycle, truck, etc.)",MotorVehicle,WI,Male,4-Year College
3_SLM,8.6.2014 17:11:40,0_Disagree,1_Agree,1_Agree,1_Agree,0_Disagree,1_Agree,1_Agree,1_Agree,11 - 50 miles,50,>10,51 - 200 Miles,"Personal motor vehicle (car, motorcycle, truck, etc.)","Personal motor vehicle (car, motorcycle, truck, etc.)",MotorVehicle,WI,Male,Graduate Degree
2_STR,8.6.2014 18:24:31,0_Disagree,1_Agree,1_Agree,1_Agree,0_Disagree,1_Agree,1_Agree,1_Agree,More than 50 miles,100,>10,None,Bicycle,Bicycle,Other,WI,Female,Graduate Degree
2_STR,8.9.2014 9:19:10,0_Disagree,1_Agree,1_Agree,1_Agree,0_Disagree,1_Agree,1_Agree,1_Agree,Less than 10 miles,10,<10,More than 200 Miles,"Personal motor vehicle (car, motorcycle, truck, etc.)","Personal motor vehicle (car, motorcycle, truck, etc.)",MotorVehicle,WI,Male,4-Year College
1_None,8.6.2014 16:57:52,0_Disagree,1_Agree,1_Agree,1_Agree,0_Disagree,1_Agree,1_Agree,1_Agree,More than 50 miles,100,>10,51 - 200 Miles,Bicycle,Bicycle,Other,WI,Male,Graduate Degree
2_STR,8.13.2014 9:49:22,0_Disagree,1_Agree,1_Agree,1_Agree,0_Disagree,1_Agree,1_Agree,1_Agree,None,0,<10,More than 200 Miles,"Personal motor vehicle (car, motorcycle, truck, etc.)","Personal motor vehicle (car, motorcycle, truck, etc.)",MotorVehicle,WV,Male,High School
2_STR,8.1.2014 19:11:26,1_Agree,0_Disagree,0_Disagree,1_Agree,0_Disagree,1_Agree,1_Agree,1_Agree,More than 50 miles,100,>10,More than 200 Miles,"Personal motor vehicle (car, motorcycle, truck, etc.)","Personal motor vehicle (car, motorcycle, truck, etc.)",MotorVehicle,UT,Male,Community College
2_STR,8.1.2014 19:11:40,1_Agree,0_Disagree,0_Disagree,1_Agree,0_Disagree,1_Agree,1_Agree,1_Agree,More than 50 miles,100,>10,More than 200 Miles,"Personal motor vehicle (car, motorcycle, truck, etc.)","Personal motor vehicle (car, motorcycle, truck, etc.)",MotorVehicle,UT,Male,Community College
3_SLM,8.12.2014 21:51:54,0_Disagree,1_Agree,0_Disagree,1_Agree,0_Disagree,1_Agree,1_Agree,1_Agree,More than 50 miles,100,>10,None,Bicycle,Bicycle,Other,CA,Male,Community College
3_SLM,8.7.2014 15:14:14,0_Disagree,1_Agree,0_Disagree,1_Agree,0_Disagree,1_Agree,1_Agree,1_Agree,More than 50 miles,100,>10,Less than 50 miles,I do not commute to work or school,I do not commute to work or school,Other,CA,Female,4-Year College
3_SLM,8.7.2014 15:14:26,0_Disagree,1_Agree,0_Disagree,1_Agree,0_Disagree,1_Agree,1_Agree,1_Agree,More than 50 miles,100,>10,Less than 50 miles,I do not commute to work or school,I do not commute to work or school,Other,CA,Female,4-Year College
2_STR,8.7.2014 19:34:15,0_Disagree,1_Agree,0_Disagree,1_Agree,0_Disagree,1_Agree,1_Agree,1_Agree,11 - 50 miles,50,>10,51 - 200 Miles,"Personal motor vehicle (car, motorcycle, truck, etc.)","Personal motor vehicle (car, motorcycle, truck, etc.)",MotorVehicle,CA,Male,4-Year College
2_STR,8.6.2014 17:09:53,0_Disagree,1_Agree,0_Disagree,1_Agree,0_Disagree,1_Agree,1_Agree,1_Agree,11 - 50 miles,50,>10,51 - 200 Miles,"Personal motor vehicle (car, motorcycle, truck, etc.)","Personal motor vehicle (car, motorcycle, truck, etc.)",MotorVehicle,FL,Male,4-Year College
4_BMUFL,8.7.2014 11:03:12,0_Disagree,1_Agree,0_Disagree,1_Agree,0_Disagree,1_Agree,1_Agree,1_Agree,More than 50 miles,100,>10,More than 200 Miles,"Personal motor vehicle (car, motorcycle, truck, etc.)","Personal motor vehicle (car, motorcycle, truck, etc.)",MotorVehicle,GA,Male,4-Year College
1_None,8.7.2014 8:28:07,0_Disagree,1_Agree,0_Disagree,1_Agree,0_Disagree,1_Agree,1_Agree,1_Agree,More than 50 miles,100,>10,Less than 50 miles,Bicycle,Bicycle,Other,IN,Female,4-Year College
1_None,8.10.2014 7:54:28,0_Disagree,1_Agree,0_Disagree,1_Agree,0_Disagree,1_Agree,1_Agree,1_Agree,11 - 50 miles,50,>10,Less than 50 miles,"More than one type of transport (for example, bicycle and bus)","More than one type of transport (for example, bicycle and bus)",Other,KY,Male,Community College
1_None,8.7.2014 9:55:56,1_Agree,1_Agree,0_Disagree,1_Agree,0_Disagree,1_Agree,1_Agree,1_Agree,11 - 50 miles,50,>10,Less than 50 miles,Bicycle,Bicycle,Other,MA,Female,4-Year College
1_None,8.6.2014 22:09:09,1_Agree,1_Agree,0_Disagree,1_Agree,0_Disagree,1_Agree,1_Agree,1_Agree,More than 50 miles,100,>10,Less than 50 miles,Bicycle,Bicycle,Other,MI,Male,4-Year College
3_SLM,8.11.2014 21:37:48,0_Disagree,1_Agree,0_Disagree,1_Agree,0_Disagree,1_Agree,1_Agree,1_Agree,Less than 10 miles,10,<10,51 - 200 Miles,"Personal motor vehicle (car, motorcycle, truck, etc.)","Personal motor vehicle (car, motorcycle, truck, etc.)",MotorVehicle,NC,Female,Graduate Degree
3_SLM,8.6.2014 22:32:11,0_Disagree,1_Agree,0_Disagree,1_Agree,0_Disagree,1_Agree,1_Agree,1_Agree,11 - 50 miles,50,>10,51 - 200 Miles,"Personal motor vehicle (car, motorcycle, truck, etc.)","Personal motor vehicle (car, motorcycle, truck, etc.)",MotorVehicle,NC,Male,Community College
1_None,8.20.2014 19:52:31,0_Disagree,1_Agree,0_Disagree,1_Agree,0_Disagree,1_Agree,1_Agree,1_Agree,11 - 50 miles,50,>10,51 - 200 Miles,"Personal motor vehicle (car, motorcycle, truck, etc.)","Personal motor vehicle (car, motorcycle, truck, etc.)",MotorVehicle,NC,Female,High School
4_BMUFL,8.20.2014 21:45:34,0_Disagree,1_Agree,0_Disagree,1_Agree,0_Disagree,1_Agree,1_Agree,1_Agree,More than 50 miles,100,>10,More than 200 Miles,"Personal motor vehicle (car, motorcycle, truck, etc.)","Personal motor vehicle (car, motorcycle, truck, etc.)",MotorVehicle,OH,Male,4-Year College
3_SLM,8.7.2014 19:10:25,0_Disagree,1_Agree,0_Disagree,1_Agree,0_Disagree,1_Agree,1_Agree,1_Agree,More than 50 miles,100,>10,51 - 200 Miles,"Personal motor vehicle (car, motorcycle, truck, etc.)","Personal motor vehicle (car, motorcycle, truck, etc.)",MotorVehicle,OK,Male,High School
3_SLM,8.7.2014 21:56:25,0_Disagree,1_Agree,0_Disagree,1_Agree,0_Disagree,1_Agree,1_Agree,1_Agree,More than 50 miles,100,>10,51 - 200 Miles,Bicycle,Bicycle,Other,OK,Male,High School
3_SLM,8.6.2014 16:53:46,1_Agree,1_Agree,0_Disagree,1_Agree,0_Disagree,1_Agree,1_Agree,1_Agree,Less than 10 miles,10,<10,Less than 50 miles,"Personal motor vehicle (car, motorcycle, truck, etc.)","Personal motor vehicle (car, motorcycle, truck, etc.)",MotorVehicle,OR,Male,Graduate Degree
2_STR,8.8.2014 21:10:48,1_Agree,1_Agree,0_Disagree,1_Agree,0_Disagree,1_Agree,1_Agree,1_Agree,11 - 50 miles,50,>10,Less than 50 miles,I do not commute to work or school,I do not commute to work or school,Other,PA,Female,Community College
4_BMUFL,8.8.2014 22:37:46,0_Disagree,1_Agree,0_Disagree,1_Agree,0_Disagree,1_Agree,1_Agree,1_Agree,More than 50 miles,100,>10,51 - 200 Miles,"More than one type of transport (for example, bicycle and bus)","More than one type of transport (for example, bicycle and bus)",Other,UT,Male,Community College
3_SLM,8.19.2014 12:12:48,0_Disagree,1_Agree,0_Disagree,1_Agree,0_Disagree,1_Agree,1_Agree,1_Agree,More than 50 miles,100,>10,Less than 50 miles,Bicycle,Bicycle,Other,WA,Male,Community College
1_None,8.7.2014 18:21:10,0_Disagree,1_Agree,0_Disagree,1_Agree,0_Disagree,1_Agree,1_Agree,1_Agree,11 - 50 miles,50,>10,None,Bicycle,Bicycle,Other,WA,Female,Graduate Degree
2_STR,8.8.2014 19:12:21,0_Disagree,1_Agree,0_Disagree,1_Agree,0_Disagree,1_Agree,1_Agree,1_Agree,More than 50 miles,100,>10,More than 200 Miles,"Personal motor vehicle (car, motorcycle, truck, etc.)","Personal motor vehicle (car, motorcycle, truck, etc.)",MotorVehicle,WI,Male,4-Year College
3_SLM,8.7.2014 11:31:24,1_Agree,0_Disagree,1_Agree,0_Disagree,0_Disagree,1_Agree,1_Agree,1_Agree,More than 50 miles,100,>10,51 - 200 Miles,"Personal motor vehicle (car, motorcycle, truck, etc.)","Personal motor vehicle (car, motorcycle, truck, etc.)",MotorVehicle,CT,Male,4-Year College
1_None,8.8.2014 19:40:59,0_Disagree,1_Agree,1_Agree,0_Disagree,0_Disagree,1_Agree,1_Agree,1_Agree,11 - 50 miles,50,>10,None,Bicycle,Bicycle,Other,AK,Male,Graduate Degree
2_STR,8.8.2014 9:59:21,0_Disagree,1_Agree,1_Agree,0_Disagree,0_Disagree,1_Agree,1_Agree,1_Agree,None,0,<10,Less than 50 miles,"Personal motor vehicle (car, motorcycle, truck, etc.)","Personal motor vehicle (car, motorcycle, truck, etc.)",MotorVehicle,AR,Male,Graduate Degree
1_None,8.7.2014 22:27:51,0_Disagree,1_Agree,1_Agree,0_Disagree,0_Disagree,1_Agree,1_Agree,1_Agree,More than 50 miles,100,>10,Less than 50 miles,"Personal motor vehicle (car, motorcycle, truck, etc.)","Personal motor vehicle (car, motorcycle, truck, etc.)",MotorVehicle,AR,Male,4-Year College
4_BMUFL,8.7.2014 0:05:03,1_Agree,1_Agree,1_Agree,0_Disagree,0_Disagree,1_Agree,1_Agree,1_Agree,Less than 10 miles,10,<10,51 - 200 Miles,"Personal motor vehicle (car, motorcycle, truck, etc.)","Personal motor vehicle (car, motorcycle, truck, etc.)",MotorVehicle,CA,Male,Community College
2_STR,8.6.2014 19:17:34,1_Agree,1_Agree,1_Agree,0_Disagree,0_Disagree,1_Agree,1_Agree,1_Agree,11 - 50 miles,50,>10,Less than 50 miles,Bicycle,Bicycle,Other,CA,Male,4-Year College
4_BMUFL,8.11.2014 12:06:57,0_Disagree,1_Agree,1_Agree,0_Disagree,0_Disagree,1_Agree,1_Agree,1_Agree,More than 50 miles,100,>10,Less than 50 miles,Bicycle,Bicycle,Other,CA,Female,4-Year College
1_None,8.9.2014 1:32:37,0_Disagree,1_Agree,1_Agree,0_Disagree,0_Disagree,1_Agree,1_Agree,1_Agree,More than 50 miles,100,>10,51 - 200 Miles,Bicycle,Bicycle,Other,CA,Male,Graduate Degree
3_SLM,8.13.2014 17:05:31,1_Agree,1_Agree,1_Agree,0_Disagree,0_Disagree,1_Agree,1_Agree,1_Agree,More than 50 miles,100,>10,Less than 50 miles,I do not commute to work or school,I do not commute to work or school,Other,CO,Male,4-Year College
2_STR,8.8.2014 8:33:17,1_Agree,1_Agree,1_Agree,0_Disagree,0_Disagree,1_Agree,1_Agree,1_Agree,11 - 50 miles,50,>10,None,Bicycle,Bicycle,Other,CO,Male,Graduate Degree
4_BMUFL,8.6.2014 18:29:50,0_Disagree,1_Agree,1_Agree,0_Disagree,0_Disagree,1_Agree,1_Agree,1_Agree,More than 50 miles,100,>10,More than 200 Miles,Bicycle,Bicycle,Other,CO,Male,Did not graduate high school
3_SLM,8.6.2014 17:00:26,0_Disagree,1_Agree,1_Agree,0_Disagree,0_Disagree,1_Agree,1_Agree,1_Agree,More than 50 miles,100,>10,Less than 50 miles,Walk,Walk,Other,CO,Male,4-Year College
3_SLM,8.6.2014 17:34:09,0_Disagree,1_Agree,1_Agree,0_Disagree,0_Disagree,1_Agree,1_Agree,1_Agree,11 - 50 miles,50,>10,Less than 50 miles,"Public transport (bus, school bus, train, etc.)","Public transport (bus, school bus, train, etc.)",Other,CO,Female,4-Year College
4_BMUFL,7.16.2014 15:28:41,0_Disagree,1_Agree,1_Agree,0_Disagree,0_Disagree,1_Agree,1_Agree,1_Agree,None,0,<10,Less than 50 miles,"Public transport (bus, school bus, train, etc.)","Public transport (bus, school bus, train, etc.)",Other,DC,Female,Graduate Degree
4_BMUFL,8.17.2014 20:16:06,0_Disagree,1_Agree,1_Agree,0_Disagree,0_Disagree,1_Agree,1_Agree,1_Agree,11 - 50 miles,50,>10,51 - 200 Miles,"Personal motor vehicle (car, motorcycle, truck, etc.)","Personal motor vehicle (car, motorcycle, truck, etc.)",MotorVehicle,GA,Female,Graduate Degree
4_BMUFL,8.7.2014 9:47:40,0_Disagree,1_Agree,1_Agree,0_Disagree,0_Disagree,1_Agree,1_Agree,1_Agree,More than 50 miles,100,>10,None,Bicycle,Bicycle,Other,GA,Female,Graduate Degree
3_SLM,8.6.2014 19:45:45,1_Agree,1_Agree,1_Agree,0_Disagree,0_Disagree,1_Agree,1_Agree,1_Agree,11 - 50 miles,50,>10,Less than 50 miles,"Personal motor vehicle (car, motorcycle, truck, etc.)","Personal motor vehicle (car, motorcycle, truck, etc.)",MotorVehicle,ID,Male,Community College
2_STR,8.21.2014 16:52:18,1_Agree,1_Agree,1_Agree,0_Disagree,0_Disagree,1_Agree,1_Agree,1_Agree,Less than 10 miles,10,<10,51 - 200 Miles,"Personal motor vehicle (car, motorcycle, truck, etc.)","Personal motor vehicle (car, motorcycle, truck, etc.)",MotorVehicle,ID,Female,Graduate Degree
3_SLM,8.8.2014 10:37:16,1_Agree,1_Agree,1_Agree,0_Disagree,0_Disagree,1_Agree,1_Agree,1_Agree,More than 50 miles,100,>10,Less than 50 miles,Bicycle,Bicycle,Other,IL,Male,4-Year College
3_SLM,8.9.2014 23:22:53,1_Agree,1_Agree,1_Agree,0_Disagree,0_Disagree,1_Agree,1_Agree,1_Agree,11 - 50 miles,50,>10,Less than 50 miles,"Public transport (bus, school bus, train, etc.)","Public transport (bus, school bus, train, etc.)",Other,IL,Male,4-Year College
1_None,8.6.2014 16:57:01,1_Agree,1_Agree,1_Agree,0_Disagree,0_Disagree,1_Agree,1_Agree,1_Agree,More than 50 miles,100,>10,Less than 50 miles,Bicycle,Bicycle,Other,IL,Male,Graduate Degree
1_None,8.6.2014 19:14:51,1_Agree,1_Agree,1_Agree,0_Disagree,0_Disagree,1_Agree,1_Agree,1_Agree,11 - 50 miles,50,>10,Less than 50 miles,"Public transport (bus, school bus, train, etc.)","Public transport (bus, school bus, train, etc.)",Other,IL,Male,Graduate Degree
1_None,8.7.2014 19:46:10,1_Agree,1_Agree,1_Agree,0_Disagree,0_Disagree,1_Agree,1_Agree,1_Agree,Less than 10 miles,10,<10,51 - 200 Miles,"Personal motor vehicle (car, motorcycle, truck, etc.)","Personal motor vehicle (car, motorcycle, truck, etc.)",MotorVehicle,IL,Female,4-Year College
2_STR,8.7.2014 21:49:14,0_Disagree,1_Agree,1_Agree,0_Disagree,0_Disagree,1_Agree,1_Agree,1_Agree,11 - 50 miles,50,>10,51 - 200 Miles,"Personal motor vehicle (car, motorcycle, truck, etc.)","Personal motor vehicle (car, motorcycle, truck, etc.)",MotorVehicle,IL,Male,4-Year College
1_None,8.7.2014 14:45:07,0_Disagree,1_Agree,1_Agree,0_Disagree,0_Disagree,1_Agree,1_Agree,1_Agree,More than 50 miles,100,>10,More than 200 Miles,"Personal motor vehicle (car, motorcycle, truck, etc.)","Personal motor vehicle (car, motorcycle, truck, etc.)",MotorVehicle,IN,Female,4-Year College
3_SLM,8.9.2014 9:28:13,1_Agree,1_Agree,1_Agree,0_Disagree,0_Disagree,1_Agree,1_Agree,1_Agree,None,0,<10,51 - 200 Miles,"Personal motor vehicle (car, motorcycle, truck, etc.)","Personal motor vehicle (car, motorcycle, truck, etc.)",MotorVehicle,KS,Male,Graduate Degree
4_BMUFL,8.18.2014 23:37:36,1_Agree,1_Agree,1_Agree,0_Disagree,0_Disagree,1_Agree,1_Agree,1_Agree,11 - 50 miles,50,>10,51 - 200 Miles,"Personal motor vehicle (car, motorcycle, truck, etc.)","Personal motor vehicle (car, motorcycle, truck, etc.)",MotorVehicle,KY,Male,4-Year College
3_SLM,8.7.2014 15:48:08,0_Disagree,1_Agree,1_Agree,0_Disagree,0_Disagree,1_Agree,1_Agree,1_Agree,More than 50 miles,100,>10,51 - 200 Miles,"Personal motor vehicle (car, motorcycle, truck, etc.)","Personal motor vehicle (car, motorcycle, truck, etc.)",MotorVehicle,KY,Male,Graduate Degree
3_SLM,8.7.2014 21:25:46,0_Disagree,1_Agree,1_Agree,0_Disagree,0_Disagree,1_Agree,1_Agree,1_Agree,More than 50 miles,100,>10,Less than 50 miles,"Personal motor vehicle (car, motorcycle, truck, etc.)","Personal motor vehicle (car, motorcycle, truck, etc.)",MotorVehicle,KY,Female,Graduate Degree
1_None,8.11.2014 7:35:13,0_Disagree,1_Agree,1_Agree,0_Disagree,0_Disagree,1_Agree,1_Agree,1_Agree,11 - 50 miles,50,>10,Less than 50 miles,"Personal motor vehicle (car, motorcycle, truck, etc.)","Personal motor vehicle (car, motorcycle, truck, etc.)",MotorVehicle,LA,Male,Graduate Degree
3_SLM,8.11.2014 16:19:19,1_Agree,1_Agree,1_Agree,0_Disagree,0_Disagree,1_Agree,1_Agree,1_Agree,11 - 50 miles,50,>10,51 - 200 Miles,"Personal motor vehicle (car, motorcycle, truck, etc.)","Personal motor vehicle (car, motorcycle, truck, etc.)",MotorVehicle,MA,Male,4-Year College
2_STR,8.7.2014 9:27:32,1_Agree,1_Agree,1_Agree,0_Disagree,0_Disagree,1_Agree,1_Agree,1_Agree,More than 50 miles,100,>10,More than 200 Miles,"Personal motor vehicle (car, motorcycle, truck, etc.)","Personal motor vehicle (car, motorcycle, truck, etc.)",MotorVehicle,MA,Male,4-Year College
1_None,8.10.2014 21:33:04,1_Agree,1_Agree,1_Agree,0_Disagree,0_Disagree,1_Agree,1_Agree,1_Agree,More than 50 miles,100,>10,None,Bicycle,Bicycle,Other,MA,Male,Graduate Degree
3_SLM,8.7.2014 16:07:28,0_Disagree,1_Agree,1_Agree,0_Disagree,0_Disagree,1_Agree,1_Agree,1_Agree,11 - 50 miles,50,>10,None,Walk,Walk,Other,MA,Male,Graduate Degree
4_BMUFL,8.7.2014 19:56:16,0_Disagree,1_Agree,1_Agree,0_Disagree,0_Disagree,1_Agree,1_Agree,1_Agree,More than 50 miles,100,>10,Less than 50 miles,Bicycle,Bicycle,Other,MD,Male,4-Year College
4_BMUFL,8.7.2014 7:28:46,0_Disagree,1_Agree,1_Agree,0_Disagree,0_Disagree,1_Agree,1_Agree,1_Agree,More than 50 miles,100,>10,51 - 200 Miles,"Personal motor vehicle (car, motorcycle, truck, etc.)","Personal motor vehicle (car, motorcycle, truck, etc.)",MotorVehicle,MD,Male,4-Year College
3_SLM,8.15.2014 15:22:53,1_Agree,1_Agree,1_Agree,0_Disagree,0_Disagree,1_Agree,1_Agree,1_Agree,11 - 50 miles,50,>10,51 - 200 Miles,"Personal motor vehicle (car, motorcycle, truck, etc.)","Personal motor vehicle (car, motorcycle, truck, etc.)",MotorVehicle,MI,Male,4-Year College
1_None,8.8.2014 12:55:47,0_Disagree,1_Agree,1_Agree,0_Disagree,0_Disagree,1_Agree,1_Agree,1_Agree,11 - 50 miles,50,>10,51 - 200 Miles,"Personal motor vehicle (car, motorcycle, truck, etc.)","Personal motor vehicle (car, motorcycle, truck, etc.)",MotorVehicle,MI,Male,4-Year College
4_BMUFL,8.21.2014 16:24:46,1_Agree,1_Agree,1_Agree,0_Disagree,0_Disagree,1_Agree,1_Agree,1_Agree,11 - 50 miles,50,>10,More than 200 Miles,"Personal motor vehicle (car, motorcycle, truck, etc.)","Personal motor vehicle (car, motorcycle, truck, etc.)",MotorVehicle,NC,Male,High School
4_BMUFL,8.28.2014 13:09:33,1_Agree,1_Agree,1_Agree,0_Disagree,0_Disagree,1_Agree,1_Agree,1_Agree,11 - 50 miles,50,>10,Less than 50 miles,"More than one type of transport (for example, bicycle and bus)","More than one type of transport (for example, bicycle and bus)",Other,NC,Female,High School
4_BMUFL,8.6.2014 21:07:42,1_Agree,1_Agree,1_Agree,0_Disagree,0_Disagree,1_Agree,1_Agree,1_Agree,Less than 10 miles,10,<10,51 - 200 Miles,"Personal motor vehicle (car, motorcycle, truck, etc.)","Personal motor vehicle (car, motorcycle, truck, etc.)",MotorVehicle,NC,Male,4-Year College
4_BMUFL,8.6.2014 22:33:32,1_Agree,1_Agree,1_Agree,0_Disagree,0_Disagree,1_Agree,1_Agree,1_Agree,11 - 50 miles,50,>10,51 - 200 Miles,"Personal motor vehicle (car, motorcycle, truck, etc.)","Personal motor vehicle (car, motorcycle, truck, etc.)",MotorVehicle,NC,Male,Graduate Degree
4_BMUFL,8.7.2014 15:05:29,1_Agree,1_Agree,1_Agree,0_Disagree,0_Disagree,1_Agree,1_Agree,1_Agree,11 - 50 miles,50,>10,None,Bicycle,Bicycle,Other,NC,Female,Graduate Degree
3_SLM,8.21.2014 11:47:36,1_Agree,1_Agree,1_Agree,0_Disagree,0_Disagree,1_Agree,1_Agree,1_Agree,None,0,<10,Less than 50 miles,"Personal motor vehicle (car, motorcycle, truck, etc.)","Personal motor vehicle (car, motorcycle, truck, etc.)",MotorVehicle,NC,Female,High School
3_SLM,9.1.2014 19:52:27,1_Agree,1_Agree,1_Agree,0_Disagree,0_Disagree,1_Agree,1_Agree,1_Agree,Less than 10 miles,10,<10,51 - 200 Miles,I do not commute to work or school,I do not commute to work or school,Other,NC,Male,Graduate Degree
2_STR,7.17.2014 16:21:19,1_Agree,1_Agree,1_Agree,0_Disagree,0_Disagree,1_Agree,1_Agree,1_Agree,11 - 50 miles,50,>10,51 - 200 Miles,"Personal motor vehicle (car, motorcycle, truck, etc.)","Personal motor vehicle (car, motorcycle, truck, etc.)",MotorVehicle,NC,Female,4-Year College
2_STR,8.10.2014 18:42:48,1_Agree,1_Agree,1_Agree,0_Disagree,0_Disagree,1_Agree,1_Agree,1_Agree,11 - 50 miles,50,>10,51 - 200 Miles,"Personal motor vehicle (car, motorcycle, truck, etc.)","Personal motor vehicle (car, motorcycle, truck, etc.)",MotorVehicle,NC,Female,4-Year College
2_STR,8.7.2014 13:35:04,1_Agree,1_Agree,1_Agree,0_Disagree,0_Disagree,1_Agree,1_Agree,1_Agree,More than 50 miles,100,>10,51 - 200 Miles,"Personal motor vehicle (car, motorcycle, truck, etc.)","Personal motor vehicle (car, motorcycle, truck, etc.)",MotorVehicle,NC,Male,High School
1_None,8.22.2014 11:41:48,1_Agree,1_Agree,1_Agree,0_Disagree,0_Disagree,1_Agree,1_Agree,1_Agree,11 - 50 miles,50,>10,Less than 50 miles,Bicycle,Bicycle,Other,NC,Male,Graduate Degree
1_None,8.7.2014 22:27:11,1_Agree,1_Agree,1_Agree,0_Disagree,0_Disagree,1_Agree,1_Agree,1_Agree,11 - 50 miles,50,>10,Less than 50 miles,Bus then bike,"More than one type of transport (for example, bicycle and bus)",Other,NC,Female,4-Year College
4_BMUFL,8.21.2014 21:39:06,0_Disagree,1_Agree,1_Agree,0_Disagree,0_Disagree,1_Agree,1_Agree,1_Agree,None,0,<10,51 - 200 Miles,"Personal motor vehicle (car, motorcycle, truck, etc.)","Personal motor vehicle (car, motorcycle, truck, etc.)",MotorVehicle,NC,Male,High School
4_BMUFL,8.7.2014 12:43:04,0_Disagree,1_Agree,1_Agree,0_Disagree,0_Disagree,1_Agree,1_Agree,1_Agree,Less than 10 miles,10,<10,51 - 200 Miles,"Personal motor vehicle (car, motorcycle, truck, etc.)","Personal motor vehicle (car, motorcycle, truck, etc.)",MotorVehicle,NC,Male,Graduate Degree
4_BMUFL,8.7.2014 15:19:00,0_Disagree,1_Agree,1_Agree,0_Disagree,0_Disagree,1_Agree,1_Agree,1_Agree,None,0,<10,51 - 200 Miles,"Personal motor vehicle (car, motorcycle, truck, etc.)","Personal motor vehicle (car, motorcycle, truck, etc.)",MotorVehicle,NC,Female,4-Year College
4_BMUFL,8.7.2014 17:46:06,0_Disagree,1_Agree,1_Agree,0_Disagree,0_Disagree,1_Agree,1_Agree,1_Agree,Less than 10 miles,10,<10,51 - 200 Miles,"Personal motor vehicle (car, motorcycle, truck, etc.)","Personal motor vehicle (car, motorcycle, truck, etc.)",MotorVehicle,NC,Female,Graduate Degree
4_BMUFL,8.7.2014 19:31:56,0_Disagree,1_Agree,1_Agree,0_Disagree,0_Disagree,1_Agree,1_Agree,1_Agree,More than 50 miles,100,>10,51 - 200 Miles,I do not commute to work or school,I do not commute to work or school,Other,NC,Male,Graduate Degree
3_SLM,7.17.2014 15:39:56,0_Disagree,1_Agree,1_Agree,0_Disagree,0_Disagree,1_Agree,1_Agree,1_Agree,11 - 50 miles,50,>10,Less than 50 miles,Bicycle,Bicycle,Other,NC,Male,Graduate Degree
3_SLM,8.28.2014 13:49:09,0_Disagree,1_Agree,1_Agree,0_Disagree,0_Disagree,1_Agree,1_Agree,1_Agree,Less than 10 miles,10,<10,Less than 50 miles,"More than one type of transport (for example, bicycle and bus)","More than one type of transport (for example, bicycle and bus)",Other,NC,Female,4-Year College
3_SLM,8.6.2014 21:15:42,0_Disagree,1_Agree,1_Agree,0_Disagree,0_Disagree,1_Agree,1_Agree,1_Agree,More than 50 miles,100,>10,Less than 50 miles,"Personal motor vehicle (car, motorcycle, truck, etc.)","Personal motor vehicle (car, motorcycle, truck, etc.)",MotorVehicle,NC,Female,High School
3_SLM,8.7.2014 10:48:24,0_Disagree,1_Agree,1_Agree,0_Disagree,0_Disagree,1_Agree,1_Agree,1_Agree,More than 50 miles,100,>10,Less than 50 miles,Bicycle,Bicycle,Other,NC,Male,4-Year College
3_SLM,8.7.2014 12:03:25,0_Disagree,1_Agree,1_Agree,0_Disagree,0_Disagree,1_Agree,1_Agree,1_Agree,More than 50 miles,100,>10,Less than 50 miles,Bicycle,Bicycle,Other,NC,Female,4-Year College
3_SLM,8.7.2014 16:16:29,0_Disagree,1_Agree,1_Agree,0_Disagree,0_Disagree,1_Agree,1_Agree,1_Agree,More than 50 miles,100,>10,Less than 50 miles,Walk,Walk,Other,NC,Male,4-Year College
3_SLM,8.8.2014 17:38:00,0_Disagree,1_Agree,1_Agree,0_Disagree,0_Disagree,1_Agree,1_Agree,1_Agree,More than 50 miles,100,>10,51 - 200 Miles,"Personal motor vehicle (car, motorcycle, truck, etc.)","Personal motor vehicle (car, motorcycle, truck, etc.)",MotorVehicle,NC,Female,Graduate Degree
2_STR,7.15.2014 15:00:18,0_Disagree,1_Agree,1_Agree,0_Disagree,0_Disagree,1_Agree,1_Agree,1_Agree,More than 50 miles,100,>10,More than 200 Miles,"Personal motor vehicle (car, motorcycle, truck, etc.)","Personal motor vehicle (car, motorcycle, truck, etc.)",MotorVehicle,NC,Male,4-Year College
2_STR,8.20.2014 20:28:34,0_Disagree,1_Agree,1_Agree,0_Disagree,0_Disagree,1_Agree,1_Agree,1_Agree,11 - 50 miles,50,>10,Less than 50 miles,"Personal motor vehicle (car, motorcycle, truck, etc.)","Personal motor vehicle (car, motorcycle, truck, etc.)",MotorVehicle,NC,Male,Graduate Degree
2_STR,8.7.2014 14:31:29,0_Disagree,1_Agree,1_Agree,0_Disagree,0_Disagree,1_Agree,1_Agree,1_Agree,11 - 50 miles,50,>10,Less than 50 miles,"Public transport (bus, school bus, train, etc.)","Public transport (bus, school bus, train, etc.)",Other,NC,Male,Graduate Degree
4_BMUFL,8.9.2014 10:09:10,0_Disagree,1_Agree,1_Agree,0_Disagree,0_Disagree,1_Agree,1_Agree,1_Agree,11 - 50 miles,50,>10,None,"Public transport (bus, school bus, train, etc.)","Public transport (bus, school bus, train, etc.)",Other,NY,Male,4-Year College
3_SLM,8.7.2014 12:27:34,0_Disagree,1_Agree,1_Agree,0_Disagree,0_Disagree,1_Agree,1_Agree,1_Agree,More than 50 miles,100,>10,51 - 200 Miles,"Personal motor vehicle (car, motorcycle, truck, etc.)","Personal motor vehicle (car, motorcycle, truck, etc.)",MotorVehicle,NY,Male,4-Year College
4_BMUFL,8.7.2014 11:46:03,0_Disagree,1_Agree,1_Agree,0_Disagree,0_Disagree,1_Agree,1_Agree,1_Agree,Less than 10 miles,10,<10,More than 200 Miles,"Personal motor vehicle (car, motorcycle, truck, etc.)","Personal motor vehicle (car, motorcycle, truck, etc.)",MotorVehicle,OH,Female,Graduate Degree
4_BMUFL,8.7.2014 19:16:17,0_Disagree,1_Agree,1_Agree,0_Disagree,0_Disagree,1_Agree,1_Agree,1_Agree,None,0,<10,More than 200 Miles,"Personal motor vehicle (car, motorcycle, truck, etc.)","Personal motor vehicle (car, motorcycle, truck, etc.)",MotorVehicle,OH,Female,4-Year College
3_SLM,8.7.2014 14:29:37,0_Disagree,1_Agree,1_Agree,0_Disagree,0_Disagree,1_Agree,1_Agree,1_Agree,11 - 50 miles,50,>10,Less than 50 miles,I do not commute to work or school,I do not commute to work or school,Other,OH,Male,
3_SLM,8.7.2014 18:45:30,1_Agree,1_Agree,1_Agree,0_Disagree,0_Disagree,1_Agree,1_Agree,1_Agree,11 - 50 miles,50,>10,51 - 200 Miles,"Personal motor vehicle (car, motorcycle, truck, etc.)","Personal motor vehicle (car, motorcycle, truck, etc.)",MotorVehicle,OK,Male,High School
3_SLM,8.9.2014 2:52:06,1_Agree,1_Agree,1_Agree,0_Disagree,0_Disagree,1_Agree,1_Agree,1_Agree,11 - 50 miles,50,>10,More than 200 Miles,"More than one type of transport (for example, bicycle and bus)","More than one type of transport (for example, bicycle and bus)",Other,OK,Male,Community College
3_SLM,8.8.2014 19:31:00,0_Disagree,1_Agree,1_Agree,0_Disagree,0_Disagree,1_Agree,1_Agree,1_Agree,11 - 50 miles,50,>10,51 - 200 Miles,company vehicle,"Personal motor vehicle (car, motorcycle, truck, etc.)",MotorVehicle,OK,Male,Graduate Degree
4_BMUFL,9.3.2014 9:51:55,0_Disagree,1_Agree,1_Agree,0_Disagree,0_Disagree,1_Agree,1_Agree,1_Agree,11 - 50 miles,50,>10,Less than 50 miles,Bicycle,Bicycle,Other,OR,Male,4-Year College
4_BMUFL,9.4.2014 18:42:23,0_Disagree,1_Agree,1_Agree,0_Disagree,0_Disagree,1_Agree,1_Agree,1_Agree,More than 50 miles,100,>10,Less than 50 miles,Bicycle,Bicycle,Other,OR,Male,Graduate Degree
4_BMUFL,8.11.2014 14:09:01,1_Agree,1_Agree,1_Agree,0_Disagree,0_Disagree,1_Agree,1_Agree,1_Agree,More than 50 miles,100,>10,Less than 50 miles,Bicycle,Bicycle,Other,PA,Male,Community College
4_BMUFL,9.3.2014 9:04:15,1_Agree,1_Agree,1_Agree,0_Disagree,0_Disagree,1_Agree,1_Agree,1_Agree,Less than 10 miles,10,<10,Less than 50 miles,"Personal motor vehicle (car, motorcycle, truck, etc.)","Personal motor vehicle (car, motorcycle, truck, etc.)",MotorVehicle,PA,Male,Graduate Degree
2_STR,8.7.2014 9:52:03,1_Agree,1_Agree,1_Agree,0_Disagree,0_Disagree,1_Agree,1_Agree,1_Agree,More than 50 miles,100,>10,51 - 200 Miles,"More than one type of transport (for example, bicycle and bus)","More than one type of transport (for example, bicycle and bus)",Other,PA,Male,Graduate Degree
4_BMUFL,8.11.2014 13:23:12,0_Disagree,1_Agree,1_Agree,0_Disagree,0_Disagree,1_Agree,1_Agree,1_Agree,None,0,<10,51 - 200 Miles,"Public transport (bus, school bus, train, etc.)","Public transport (bus, school bus, train, etc.)",Other,PA,Male,Graduate Degree
3_SLM,8.28.2014 13:12:31,0_Disagree,1_Agree,1_Agree,0_Disagree,0_Disagree,1_Agree,1_Agree,1_Agree,11 - 50 miles,50,>10,51 - 200 Miles,"Personal motor vehicle (car, motorcycle, truck, etc.)","Personal motor vehicle (car, motorcycle, truck, etc.)",MotorVehicle,SC,,High School
4_BMUFL,8.19.2014 15:46:40,0_Disagree,1_Agree,1_Agree,0_Disagree,0_Disagree,1_Agree,1_Agree,1_Agree,11 - 50 miles,50,>10,51 - 200 Miles,"Personal motor vehicle (car, motorcycle, truck, etc.)","Personal motor vehicle (car, motorcycle, truck, etc.)",MotorVehicle,TX,Male,Graduate Degree
3_SLM,8.8.2014 14:39:35,0_Disagree,1_Agree,1_Agree,0_Disagree,0_Disagree,1_Agree,1_Agree,1_Agree,More than 50 miles,100,>10,Less than 50 miles,Bicycle,Bicycle,Other,TX,Male,High School
1_None,8.6.2014 16:53:57,0_Disagree,1_Agree,1_Agree,0_Disagree,0_Disagree,1_Agree,1_Agree,1_Agree,More than 50 miles,100,>10,Less than 50 miles,Bicycle,Bicycle,Other,TX,Male,4-Year College
1_None,8.7.2014 13:24:25,0_Disagree,1_Agree,1_Agree,0_Disagree,0_Disagree,1_Agree,1_Agree,1_Agree,More than 50 miles,100,>10,None,Bicycle,Bicycle,Other,TX,Male,4-Year College
3_SLM,8.11.2014 1:16:33,1_Agree,1_Agree,1_Agree,0_Disagree,0_Disagree,1_Agree,1_Agree,1_Agree,More than 50 miles,100,>10,Less than 50 miles,Bicycle,Bicycle,Other,UT,Male,Community College
4_BMUFL,8.13.2014 16:10:07,0_Disagree,1_Agree,1_Agree,0_Disagree,0_Disagree,1_Agree,1_Agree,1_Agree,More than 50 miles,100,>10,51 - 200 Miles,Bicycle,Bicycle,Other,VT,Male,4-Year College
2_STR,8.6.2014 17:08:24,1_Agree,1_Agree,1_Agree,0_Disagree,0_Disagree,1_Agree,1_Agree,1_Agree,11 - 50 miles,50,>10,Less than 50 miles,Bicycle,Bicycle,Other,WA,Male,4-Year College
2_STR,8.7.2014 10:45:46,1_Agree,1_Agree,1_Agree,0_Disagree,0_Disagree,1_Agree,1_Agree,1_Agree,More than 50 miles,100,>10,51 - 200 Miles,Walk,Walk,Other,WA,Male,4-Year College
4_BMUFL,8.6.2014 17:25:01,0_Disagree,1_Agree,1_Agree,0_Disagree,0_Disagree,1_Agree,1_Agree,1_Agree,More than 50 miles,100,>10,None,"More than one type of transport (for example, bicycle and bus)","More than one type of transport (for example, bicycle and bus)",Other,WI,Male,4-Year College
1_None,8.8.2014 15:11:08,1_Agree,0_Disagree,0_Disagree,0_Disagree,0_Disagree,1_Agree,1_Agree,1_Agree,Less than 10 miles,10,<10,51 - 200 Miles,"Personal motor vehicle (car, motorcycle, truck, etc.)","Personal motor vehicle (car, motorcycle, truck, etc.)",MotorVehicle,CA,Male,4-Year College
1_None,8.11.2014 13:17:04,1_Agree,0_Disagree,0_Disagree,0_Disagree,0_Disagree,1_Agree,1_Agree,1_Agree,11 - 50 miles,50,>10,51 - 200 Miles,"Personal motor vehicle (car, motorcycle, truck, etc.)","Personal motor vehicle (car, motorcycle, truck, etc.)",MotorVehicle,NJ,,Graduate Degree
3_SLM,8.20.2014 16:00:59,1_Agree,0_Disagree,0_Disagree,0_Disagree,0_Disagree,1_Agree,1_Agree,1_Agree,11 - 50 miles,50,>10,Less than 50 miles,"Personal motor vehicle (car, motorcycle, truck, etc.)","Personal motor vehicle (car, motorcycle, truck, etc.)",MotorVehicle,OH,Male,4-Year College
4_BMUFL,8.28.2014 23:07:43,1_Agree,1_Agree,0_Disagree,0_Disagree,0_Disagree,1_Agree,1_Agree,1_Agree,None,0,<10,Less than 50 miles,"Personal motor vehicle (car, motorcycle, truck, etc.)","Personal motor vehicle (car, motorcycle, truck, etc.)",MotorVehicle,CA,Female,4-Year College
2_STR,8.6.2014 22:05:26,0_Disagree,1_Agree,0_Disagree,0_Disagree,0_Disagree,1_Agree,1_Agree,1_Agree,More than 50 miles,100,>10,51 - 200 Miles,"Personal motor vehicle (car, motorcycle, truck, etc.)","Personal motor vehicle (car, motorcycle, truck, etc.)",MotorVehicle,CA,Male,4-Year College
1_None,8.7.2014 15:37:01,0_Disagree,1_Agree,0_Disagree,0_Disagree,0_Disagree,1_Agree,1_Agree,1_Agree,11 - 50 miles,50,>10,51 - 200 Miles,"Personal motor vehicle (car, motorcycle, truck, etc.)","Personal motor vehicle (car, motorcycle, truck, etc.)",MotorVehicle,FL,Male,4-Year College
3_SLM,8.7.2014 12:31:17,0_Disagree,1_Agree,0_Disagree,0_Disagree,0_Disagree,1_Agree,1_Agree,1_Agree,Less than 10 miles,10,<10,Less than 50 miles,"Personal motor vehicle (car, motorcycle, truck, etc.)","Personal motor vehicle (car, motorcycle, truck, etc.)",MotorVehicle,GA,Male,Community College
4_BMUFL,8.7.2014 20:21:41,0_Disagree,1_Agree,0_Disagree,0_Disagree,0_Disagree,1_Agree,1_Agree,1_Agree,11 - 50 miles,50,>10,Less than 50 miles,"Personal motor vehicle (car, motorcycle, truck, etc.)","Personal motor vehicle (car, motorcycle, truck, etc.)",MotorVehicle,KY,Female,4-Year College
3_SLM,8.8.2014 11:45:27,0_Disagree,1_Agree,0_Disagree,0_Disagree,0_Disagree,1_Agree,1_Agree,1_Agree,11 - 50 miles,50,>10,Less than 50 miles,Bicycle,Bicycle,Other,MD,Female,Graduate Degree
3_SLM,8.8.2014 18:10:40,1_Agree,1_Agree,0_Disagree,0_Disagree,0_Disagree,1_Agree,1_Agree,1_Agree,11 - 50 miles,50,>10,Less than 50 miles,"Personal motor vehicle (car, motorcycle, truck, etc.)","Personal motor vehicle (car, motorcycle, truck, etc.)",MotorVehicle,MN,Male,4-Year College
4_BMUFL,8.7.2014 19:00:08,1_Agree,1_Agree,0_Disagree,0_Disagree,0_Disagree,1_Agree,1_Agree,1_Agree,More than 50 miles,100,>10,51 - 200 Miles,I do not commute to work or school,I do not commute to work or school,Other,MO,Male,4-Year College
1_None,8.28.2014 13:59:01,1_Agree,1_Agree,0_Disagree,0_Disagree,0_Disagree,1_Agree,1_Agree,1_Agree,None,0,<10,Less than 50 miles,"Personal motor vehicle (car, motorcycle, truck, etc.)","Personal motor vehicle (car, motorcycle, truck, etc.)",MotorVehicle,NC,Female,4-Year College
3_SLM,8.7.2014 12:22:09,1_Agree,1_Agree,0_Disagree,0_Disagree,0_Disagree,1_Agree,1_Agree,1_Agree,None,0,<10,51 - 200 Miles,"More than one type of transport (for example, bicycle and bus)","More than one type of transport (for example, bicycle and bus)",Other,PA,Male,Graduate Degree
4_BMUFL,8.19.2014 16:12:26,0_Disagree,1_Agree,0_Disagree,0_Disagree,0_Disagree,1_Agree,1_Agree,1_Agree,None,0,<10,Less than 50 miles,"walk child to school, then drive personal car to work","Personal motor vehicle (car, motorcycle, truck, etc.)",MotorVehicle,SC,Female,Graduate Degree
4_BMUFL,8.7.2014 12:11:13,1_Agree,0_Disagree,1_Agree,1_Agree,1_Agree,0_Disagree,1_Agree,1_Agree,More than 50 miles,100,>10,51 - 200 Miles,Bicycle,Bicycle,Other,CA,Male,Graduate Degree
1_None,8.7.2014 23:32:04,1_Agree,0_Disagree,1_Agree,1_Agree,1_Agree,0_Disagree,1_Agree,1_Agree,More than 50 miles,100,>10,51 - 200 Miles,Bicycle,Bicycle,Other,CT,Male,4-Year College
4_BMUFL,8.7.2014 17:16:06,1_Agree,0_Disagree,1_Agree,1_Agree,1_Agree,0_Disagree,1_Agree,1_Agree,Less than 10 miles,10,<10,Less than 50 miles,"Personal motor vehicle (car, motorcycle, truck, etc.)","Personal motor vehicle (car, motorcycle, truck, etc.)",MotorVehicle,ME,Female,Graduate Degree
1_None,8.28.2014 16:49:32,1_Agree,0_Disagree,1_Agree,1_Agree,1_Agree,0_Disagree,1_Agree,1_Agree,None,0,<10,51 - 200 Miles,"Personal motor vehicle (car, motorcycle, truck, etc.)","Personal motor vehicle (car, motorcycle, truck, etc.)",MotorVehicle,NC,Female,4-Year College
1_None,8.6.2014 17:37:05,1_Agree,1_Agree,1_Agree,1_Agree,1_Agree,0_Disagree,1_Agree,1_Agree,11 - 50 miles,50,>10,51 - 200 Miles,"Personal motor vehicle (car, motorcycle, truck, etc.)","Personal motor vehicle (car, motorcycle, truck, etc.)",MotorVehicle,MI,Female,High School
2_STR,8.30.2014 11:22:16,1_Agree,0_Disagree,1_Agree,0_Disagree,1_Agree,0_Disagree,1_Agree,1_Agree,11 - 50 miles,50,>10,More than 200 Miles,"Personal motor vehicle (car, motorcycle, truck, etc.)","Personal motor vehicle (car, motorcycle, truck, etc.)",MotorVehicle,SC,Male,4-Year College
3_SLM,8.8.2014 23:13:50,0_Disagree,0_Disagree,1_Agree,1_Agree,0_Disagree,0_Disagree,1_Agree,1_Agree,11 - 50 miles,50,>10,Less than 50 miles,"Personal motor vehicle (car, motorcycle, truck, etc.)","Personal motor vehicle (car, motorcycle, truck, etc.)",MotorVehicle,AK,Male,4-Year College
3_SLM,8.7.2014 10:04:17,0_Disagree,0_Disagree,1_Agree,1_Agree,0_Disagree,0_Disagree,1_Agree,1_Agree,None,0,<10,51 - 200 Miles,"Personal motor vehicle (car, motorcycle, truck, etc.)","Personal motor vehicle (car, motorcycle, truck, etc.)",MotorVehicle,MI,Female,Community College
4_BMUFL,8.7.2014 20:25:22,0_Disagree,1_Agree,1_Agree,1_Agree,0_Disagree,0_Disagree,1_Agree,1_Agree,11 - 50 miles,50,>10,Less than 50 miles,"Personal motor vehicle (car, motorcycle, truck, etc.)","Personal motor vehicle (car, motorcycle, truck, etc.)",MotorVehicle,OK,Female,4-Year College
2_STR,8.7.2014 23:45:36,1_Agree,1_Agree,1_Agree,0_Disagree,0_Disagree,0_Disagree,1_Agree,1_Agree,11 - 50 miles,50,>10,51 - 200 Miles,"Personal motor vehicle (car, motorcycle, truck, etc.)","Personal motor vehicle (car, motorcycle, truck, etc.)",MotorVehicle,GA,Male,4-Year College
1_None,8.25.2014 14:58:57,1_Agree,1_Agree,0_Disagree,1_Agree,1_Agree,1_Agree,0_Disagree,1_Agree,More than 50 miles,100,>10,51 - 200 Miles,"Personal motor vehicle (car, motorcycle, truck, etc.)","Personal motor vehicle (car, motorcycle, truck, etc.)",MotorVehicle,CO,Male,Graduate Degree
1_None,8.7.2014 22:09:52,1_Agree,1_Agree,0_Disagree,1_Agree,1_Agree,1_Agree,0_Disagree,1_Agree,More than 50 miles,100,>10,Less than 50 miles,"Personal motor vehicle (car, motorcycle, truck, etc.)","Personal motor vehicle (car, motorcycle, truck, etc.)",MotorVehicle,IA,Male,4-Year College
4_BMUFL,9.3.2014 11:51:31,1_Agree,1_Agree,0_Disagree,1_Agree,1_Agree,1_Agree,0_Disagree,1_Agree,Less than 10 miles,10,<10,None,"More than one type of transport (for example, bicycle and bus)","More than one type of transport (for example, bicycle and bus)",Other,IL,Female,4-Year College
2_STR,8.19.2014 22:09:18,1_Agree,1_Agree,0_Disagree,1_Agree,1_Agree,1_Agree,0_Disagree,1_Agree,None,0,<10,51 - 200 Miles,"Personal motor vehicle (car, motorcycle, truck, etc.)","Personal motor vehicle (car, motorcycle, truck, etc.)",MotorVehicle,NC,Female,4-Year College
3_SLM,7.20.2014 4:49:08,1_Agree,1_Agree,0_Disagree,0_Disagree,1_Agree,1_Agree,0_Disagree,1_Agree,More than 50 miles,100,>10,51 - 200 Miles,"Personal motor vehicle (car, motorcycle, truck, etc.)","Personal motor vehicle (car, motorcycle, truck, etc.)",MotorVehicle,NC,Male,4-Year College
3_SLM,8.6.2014 22:05:37,0_Disagree,1_Agree,1_Agree,1_Agree,0_Disagree,1_Agree,0_Disagree,1_Agree,11 - 50 miles,50,>10,Less than 50 miles,"Personal motor vehicle (car, motorcycle, truck, etc.)","Personal motor vehicle (car, motorcycle, truck, etc.)",MotorVehicle,IL,Male,4-Year College
4_BMUFL,8.7.2014 14:15:42,0_Disagree,1_Agree,1_Agree,1_Agree,0_Disagree,1_Agree,0_Disagree,1_Agree,More than 50 miles,100,>10,51 - 200 Miles,"Personal motor vehicle (car, motorcycle, truck, etc.)","Personal motor vehicle (car, motorcycle, truck, etc.)",MotorVehicle,KY,Female,Graduate Degree
3_SLM,8.28.2014 14:25:05,0_Disagree,1_Agree,1_Agree,1_Agree,0_Disagree,1_Agree,0_Disagree,1_Agree,More than 50 miles,100,>10,Less than 50 miles,I do not commute to work or school,I do not commute to work or school,Other,NC,Male,Graduate Degree
1_None,8.23.2014 18:45:06,1_Agree,0_Disagree,0_Disagree,1_Agree,0_Disagree,1_Agree,0_Disagree,1_Agree,More than 50 miles,100,>10,Less than 50 miles,Bicycle,Bicycle,Other,CA,Male,Community College
1_None,8.7.2014 18:46:29,0_Disagree,1_Agree,0_Disagree,1_Agree,0_Disagree,1_Agree,0_Disagree,1_Agree,More than 50 miles,100,>10,Less than 50 miles,Bicycle,Bicycle,Other,CO,Male,4-Year College
3_SLM,8.28.2014 13:56:28,0_Disagree,1_Agree,0_Disagree,1_Agree,0_Disagree,1_Agree,0_Disagree,1_Agree,Less than 10 miles,10,<10,Less than 50 miles,"Personal motor vehicle (car, motorcycle, truck, etc.)","Personal motor vehicle (car, motorcycle, truck, etc.)",MotorVehicle,FL,Female,Graduate Degree
1_None,8.6.2014 16:46:48,0_Disagree,1_Agree,0_Disagree,1_Agree,0_Disagree,1_Agree,0_Disagree,1_Agree,More than 50 miles,100,>10,Less than 50 miles,Bicycle,Bicycle,Other,IA,Male,Community College
2_STR,8.7.2014 7:16:49,0_Disagree,1_Agree,0_Disagree,1_Agree,0_Disagree,1_Agree,0_Disagree,1_Agree,11 - 50 miles,50,>10,Less than 50 miles,Bicycle,Bicycle,Other,MA,Male,Graduate Degree
2_STR,8.18.2014 19:03:15,0_Disagree,1_Agree,0_Disagree,1_Agree,0_Disagree,1_Agree,0_Disagree,1_Agree,11 - 50 miles,50,>10,Less than 50 miles,"More than one type of transport (for example, bicycle and bus)","More than one type of transport (for example, bicycle and bus)",Other,OH,Female,Graduate Degree
2_STR,8.6.2014 17:50:22,0_Disagree,1_Agree,0_Disagree,1_Agree,0_Disagree,1_Agree,0_Disagree,1_Agree,11 - 50 miles,50,>10,51 - 200 Miles,"More than one type of transport (for example, bicycle and bus)","More than one type of transport (for example, bicycle and bus)",Other,OR,Male,4-Year College
2_STR,8.25.2014 16:50:50,0_Disagree,1_Agree,0_Disagree,1_Agree,0_Disagree,1_Agree,0_Disagree,1_Agree,11 - 50 miles,50,>10,None,Bicycle,Bicycle,Other,PA,Male,High School
4_BMUFL,8.7.2014 14:41:56,1_Agree,1_Agree,0_Disagree,1_Agree,0_Disagree,1_Agree,0_Disagree,1_Agree,More than 50 miles,100,>10,Less than 50 miles,Bicycle,Bicycle,Other,SC,Male,Community College
3_SLM,8.7.2014 11:53:26,1_Agree,0_Disagree,1_Agree,1_Agree,1_Agree,1_Agree,1_Agree,0_Disagree,More than 50 miles,100,>10,Less than 50 miles,Bicycle,Bicycle,Other,NY,Male,Graduate Degree
2_STR,8.16.2014 22:24:10,0_Disagree,1_Agree,1_Agree,1_Agree,1_Agree,1_Agree,1_Agree,0_Disagree,More than 50 miles,100,>10,51 - 200 Miles,Bicycle,Bicycle,Other,MO,Male,4-Year College
3_SLM,8.7.2014 21:59:26,0_Disagree,1_Agree,1_Agree,1_Agree,1_Agree,1_Agree,1_Agree,0_Disagree,More than 50 miles,100,>10,51 - 200 Miles,"Personal motor vehicle (car, motorcycle, truck, etc.)","Personal motor vehicle (car, motorcycle, truck, etc.)",MotorVehicle,NC,Male,Graduate Degree
3_SLM,8.7.2014 13:50:26,1_Agree,1_Agree,1_Agree,1_Agree,1_Agree,1_Agree,1_Agree,0_Disagree,More than 50 miles,100,>10,51 - 200 Miles,"More than one type of transport (for example, bicycle and bus)","More than one type of transport (for example, bicycle and bus)",Other,OH,Male,4-Year College
2_STR,8.9.2014 9:59:06,1_Agree,1_Agree,1_Agree,1_Agree,1_Agree,1_Agree,1_Agree,0_Disagree,11 - 50 miles,50,>10,More than 200 Miles,"Personal motor vehicle (car, motorcycle, truck, etc.)","Personal motor vehicle (car, motorcycle, truck, etc.)",MotorVehicle,TN,Male,4-Year College
2_STR,8.1.2014 22:28:25,1_Agree,1_Agree,1_Agree,1_Agree,1_Agree,1_Agree,1_Agree,0_Disagree,More than 50 miles,100,>10,51 - 200 Miles,I do not commute to work or school,I do not commute to work or school,Other,UT,Female,Community College
4_BMUFL,8.8.2014 21:19:02,1_Agree,1_Agree,1_Agree,1_Agree,1_Agree,1_Agree,1_Agree,0_Disagree,11 - 50 miles,50,>10,51 - 200 Miles,"Personal motor vehicle (car, motorcycle, truck, etc.)","Personal motor vehicle (car, motorcycle, truck, etc.)",MotorVehicle,VA,Male,4-Year College
2_STR,8.28.2014 12:49:08,1_Agree,0_Disagree,1_Agree,0_Disagree,1_Agree,1_Agree,1_Agree,0_Disagree,Less than 10 miles,10,<10,51 - 200 Miles,"Personal motor vehicle (car, motorcycle, truck, etc.)","Personal motor vehicle (car, motorcycle, truck, etc.)",MotorVehicle,CA,Female,Graduate Degree
2_STR,8.21.2014 18:40:54,1_Agree,0_Disagree,1_Agree,0_Disagree,1_Agree,1_Agree,1_Agree,0_Disagree,Less than 10 miles,10,<10,51 - 200 Miles,"Personal motor vehicle (car, motorcycle, truck, etc.)","Personal motor vehicle (car, motorcycle, truck, etc.)",MotorVehicle,ID,Female,4-Year College
4_BMUFL,8.7.2014 13:13:39,1_Agree,0_Disagree,1_Agree,0_Disagree,1_Agree,1_Agree,1_Agree,0_Disagree,More than 50 miles,100,>10,51 - 200 Miles,Bicycle,Bicycle,Other,MA,Male,4-Year College
4_BMUFL,8.9.2014 6:52:18,1_Agree,0_Disagree,1_Agree,0_Disagree,1_Agree,1_Agree,1_Agree,0_Disagree,11 - 50 miles,50,>10,Less than 50 miles,"More than one type of transport (for example, bicycle and bus)","More than one type of transport (for example, bicycle and bus)",Other,NJ,Male,4-Year College
2_STR,8.7.2014 14:09:55,1_Agree,0_Disagree,1_Agree,0_Disagree,1_Agree,1_Agree,1_Agree,0_Disagree,More than 50 miles,100,>10,51 - 200 Miles,"Personal motor vehicle (car, motorcycle, truck, etc.)","Personal motor vehicle (car, motorcycle, truck, etc.)",MotorVehicle,PA,Male,Graduate Degree
2_STR,8.7.2014 20:31:51,1_Agree,0_Disagree,1_Agree,0_Disagree,1_Agree,1_Agree,1_Agree,0_Disagree,More than 50 miles,100,>10,51 - 200 Miles,I do not commute to work or school,I do not commute to work or school,Other,TX,Male,4-Year College
2_STR,8.9.2014 2:24:12,1_Agree,1_Agree,1_Agree,0_Disagree,1_Agree,1_Agree,1_Agree,0_Disagree,11 - 50 miles,50,>10,51 - 200 Miles,"Personal motor vehicle (car, motorcycle, truck, etc.)","Personal motor vehicle (car, motorcycle, truck, etc.)",MotorVehicle,AK,Male,Graduate Degree
1_None,8.8.2014 19:29:02,1_Agree,1_Agree,1_Agree,0_Disagree,1_Agree,1_Agree,1_Agree,0_Disagree,11 - 50 miles,50,>10,51 - 200 Miles,Bicycle,Bicycle,Other,AK,Male,Graduate Degree
4_BMUFL,8.6.2014 20:58:33,1_Agree,1_Agree,1_Agree,0_Disagree,1_Agree,1_Agree,1_Agree,0_Disagree,More than 50 miles,100,>10,More than 200 Miles,I do not commute to work or school,I do not commute to work or school,Other,AZ,Male,4-Year College
4_BMUFL,8.11.2014 12:09:12,1_Agree,1_Agree,1_Agree,0_Disagree,1_Agree,1_Agree,1_Agree,0_Disagree,11 - 50 miles,50,>10,Less than 50 miles,Bicycle,Bicycle,Other,CA,Male,Graduate Degree
4_BMUFL,8.12.2014 10:19:50,1_Agree,1_Agree,1_Agree,0_Disagree,1_Agree,1_Agree,1_Agree,0_Disagree,11 - 50 miles,50,>10,51 - 200 Miles,"More than one type of transport (for example, bicycle and bus)","More than one type of transport (for example, bicycle and bus)",Other,CA,Male,4-Year College
4_BMUFL,8.12.2014 14:57:27,1_Agree,1_Agree,1_Agree,0_Disagree,1_Agree,1_Agree,1_Agree,0_Disagree,More than 50 miles,100,>10,51 - 200 Miles,"retired, I play",I do not commute to work or school,Other,CA,Male,Community College
4_BMUFL,8.6.2014 18:52:07,1_Agree,1_Agree,1_Agree,0_Disagree,1_Agree,1_Agree,1_Agree,0_Disagree,11 - 50 miles,50,>10,More than 200 Miles,"Personal motor vehicle (car, motorcycle, truck, etc.)","Personal motor vehicle (car, motorcycle, truck, etc.)",MotorVehicle,CA,Male,4-Year College
4_BMUFL,8.7.2014 22:17:57,1_Agree,1_Agree,1_Agree,0_Disagree,1_Agree,1_Agree,1_Agree,0_Disagree,More than 50 miles,100,>10,Less than 50 miles,"Personal motor vehicle (car, motorcycle, truck, etc.)","Personal motor vehicle (car, motorcycle, truck, etc.)",MotorVehicle,CA,Male,4-Year College
3_SLM,7.14.2014 17:35:22,1_Agree,1_Agree,1_Agree,0_Disagree,1_Agree,1_Agree,1_Agree,0_Disagree,11 - 50 miles,50,>10,Less than 50 miles,"Personal motor vehicle (car, motorcycle, truck, etc.)","Personal motor vehicle (car, motorcycle, truck, etc.)",MotorVehicle,CA,Male,Graduate Degree
2_STR,8.11.2014 1:41:34,1_Agree,1_Agree,1_Agree,0_Disagree,1_Agree,1_Agree,1_Agree,0_Disagree,Less than 10 miles,10,<10,51 - 200 Miles,"Personal motor vehicle (car, motorcycle, truck, etc.)","Personal motor vehicle (car, motorcycle, truck, etc.)",MotorVehicle,CA,Male,4-Year College
2_STR,8.7.2014 14:53:42,1_Agree,1_Agree,1_Agree,0_Disagree,1_Agree,1_Agree,1_Agree,0_Disagree,More than 50 miles,100,>10,Less than 50 miles,Bicycle,Bicycle,Other,CA,Male,High School
1_None,8.11.2014 23:40:32,1_Agree,1_Agree,1_Agree,0_Disagree,1_Agree,1_Agree,1_Agree,0_Disagree,More than 50 miles,100,>10,Less than 50 miles,"More than one type of transport (for example, bicycle and bus)","More than one type of transport (for example, bicycle and bus)",Other,CA,Male,4-Year College
1_None,8.8.2014 18:42:28,1_Agree,1_Agree,1_Agree,0_Disagree,1_Agree,1_Agree,1_Agree,0_Disagree,11 - 50 miles,50,>10,51 - 200 Miles,"Personal motor vehicle (car, motorcycle, truck, etc.)","Personal motor vehicle (car, motorcycle, truck, etc.)",MotorVehicle,CA,Male,Community College
1_None,8.7.2014 0:40:53,1_Agree,1_Agree,1_Agree,0_Disagree,1_Agree,1_Agree,1_Agree,0_Disagree,More than 50 miles,100,>10,Less than 50 miles,Bicycle,Bicycle,Other,CO,Male,4-Year College
1_None,8.9.2014 1:42:08,0_Disagree,1_Agree,1_Agree,0_Disagree,1_Agree,1_Agree,1_Agree,0_Disagree,11 - 50 miles,50,>10,Less than 50 miles,Bicycle,Bicycle,Other,CO,Male,4-Year College
4_BMUFL,8.7.2014 9:47:56,1_Agree,1_Agree,1_Agree,0_Disagree,1_Agree,1_Agree,1_Agree,0_Disagree,More than 50 miles,100,>10,More than 200 Miles,"Personal motor vehicle (car, motorcycle, truck, etc.)","Personal motor vehicle (car, motorcycle, truck, etc.)",MotorVehicle,CT,Male,Graduate Degree
4_BMUFL,8.6.2014 21:32:47,1_Agree,1_Agree,1_Agree,0_Disagree,1_Agree,1_Agree,1_Agree,0_Disagree,11 - 50 miles,50,>10,Less than 50 miles,"More than one type of transport (for example, bicycle and bus)","More than one type of transport (for example, bicycle and bus)",Other,DC,Female,Graduate Degree
2_STR,8.8.2014 7:41:39,0_Disagree,1_Agree,1_Agree,0_Disagree,1_Agree,1_Agree,1_Agree,0_Disagree,11 - 50 miles,50,>10,Less than 50 miles,Bicycle,Bicycle,Other,DC,Male,Graduate Degree
3_SLM,8.11.2014 20:54:08,1_Agree,1_Agree,1_Agree,0_Disagree,1_Agree,1_Agree,1_Agree,0_Disagree,More than 50 miles,100,>10,Less than 50 miles,"More than one type of transport (for example, bicycle and bus)","More than one type of transport (for example, bicycle and bus)",Other,DE,Male,4-Year College
1_None,8.19.2014 10:55:36,1_Agree,1_Agree,1_Agree,0_Disagree,1_Agree,1_Agree,1_Agree,0_Disagree,Less than 10 miles,10,<10,More than 200 Miles,"Personal motor vehicle (car, motorcycle, truck, etc.)","Personal motor vehicle (car, motorcycle, truck, etc.)",MotorVehicle,FL,Female,4-Year College
3_SLM,7.15.2014 7:55:22,1_Agree,1_Agree,1_Agree,0_Disagree,1_Agree,1_Agree,1_Agree,0_Disagree,11 - 50 miles,50,>10,51 - 200 Miles,"Personal motor vehicle (car, motorcycle, truck, etc.)","Personal motor vehicle (car, motorcycle, truck, etc.)",MotorVehicle,GA,Male,Graduate Degree
2_STR,8.7.2014 9:47:08,1_Agree,1_Agree,1_Agree,0_Disagree,1_Agree,1_Agree,1_Agree,0_Disagree,11 - 50 miles,50,>10,Less than 50 miles,Bicycle,Bicycle,Other,GA,Female,Graduate Degree
1_None,8.6.2014 18:56:21,1_Agree,1_Agree,1_Agree,0_Disagree,1_Agree,1_Agree,1_Agree,0_Disagree,11 - 50 miles,50,>10,Less than 50 miles,I do not commute to work or school,I do not commute to work or school,Other,GA,Male,4-Year College
4_BMUFL,8.8.2014 4:16:10,1_Agree,1_Agree,1_Agree,0_Disagree,1_Agree,1_Agree,1_Agree,0_Disagree,More than 50 miles,100,>10,Less than 50 miles,Bicycle,Bicycle,Other,IA,Male,Graduate Degree
2_STR,8.9.2014 14:58:27,1_Agree,1_Agree,1_Agree,0_Disagree,1_Agree,1_Agree,1_Agree,0_Disagree,More than 50 miles,100,>10,More than 200 Miles,"Personal motor vehicle (car, motorcycle, truck, etc.)","Personal motor vehicle (car, motorcycle, truck, etc.)",MotorVehicle,IA,Male,Graduate Degree
1_None,7.17.2014 20:06:31,1_Agree,1_Agree,1_Agree,0_Disagree,1_Agree,1_Agree,1_Agree,0_Disagree,Less than 10 miles,10,<10,Less than 50 miles,"Personal motor vehicle (car, motorcycle, truck, etc.)","Personal motor vehicle (car, motorcycle, truck, etc.)",MotorVehicle,IA,Female,Graduate Degree
3_SLM,8.12.2014 18:07:11,1_Agree,1_Agree,1_Agree,0_Disagree,1_Agree,1_Agree,1_Agree,0_Disagree,More than 50 miles,100,>10,Less than 50 miles,Bicycle,Bicycle,Other,IL,Male,Community College
3_SLM,8.6.2014 21:29:06,1_Agree,1_Agree,1_Agree,0_Disagree,1_Agree,1_Agree,1_Agree,0_Disagree,More than 50 miles,100,>10,51 - 200 Miles,"personal car to train, and walk","More than one type of transport (for example, bicycle and bus)",Other,IL,Male,Graduate Degree
2_STR,8.11.2014 21:12:43,1_Agree,1_Agree,1_Agree,0_Disagree,1_Agree,1_Agree,1_Agree,0_Disagree,Less than 10 miles,10,<10,Less than 50 miles,I do not commute to work or school,I do not commute to work or school,Other,IL,Male,Graduate Degree
1_None,8.7.2014 10:50:23,0_Disagree,1_Agree,1_Agree,0_Disagree,1_Agree,1_Agree,1_Agree,0_Disagree,More than 50 miles,100,>10,None,Bicycle,Bicycle,Other,IL,Male,Graduate Degree
2_STR,8.7.2014 14:11:35,1_Agree,1_Agree,1_Agree,0_Disagree,1_Agree,1_Agree,1_Agree,0_Disagree,Less than 10 miles,10,<10,51 - 200 Miles,"Personal motor vehicle (car, motorcycle, truck, etc.)","Personal motor vehicle (car, motorcycle, truck, etc.)",MotorVehicle,KS,Male,Graduate Degree
1_None,8.7.2014 23:02:06,1_Agree,1_Agree,1_Agree,0_Disagree,1_Agree,1_Agree,1_Agree,0_Disagree,11 - 50 miles,50,>10,51 - 200 Miles,"Personal motor vehicle (car, motorcycle, truck, etc.)","Personal motor vehicle (car, motorcycle, truck, etc.)",MotorVehicle,KY,Male,Graduate Degree
4_BMUFL,8.7.2014 17:31:29,0_Disagree,1_Agree,1_Agree,0_Disagree,1_Agree,1_Agree,1_Agree,0_Disagree,More than 50 miles,100,>10,51 - 200 Miles,I do not commute to work or school,I do not commute to work or school,Other,KY,Male,Community College
3_SLM,8.28.2014 20:49:19,1_Agree,1_Agree,1_Agree,0_Disagree,1_Agree,1_Agree,1_Agree,0_Disagree,Less than 10 miles,10,<10,51 - 200 Miles,"Personal motor vehicle (car, motorcycle, truck, etc.)","Personal motor vehicle (car, motorcycle, truck, etc.)",MotorVehicle,LA,Female,4-Year College
4_BMUFL,8.6.2014 17:22:02,1_Agree,1_Agree,1_Agree,0_Disagree,1_Agree,1_Agree,1_Agree,0_Disagree,More than 50 miles,100,>10,Less than 50 miles,Bicycle,Bicycle,Other,MA,Male,4-Year College
3_SLM,8.6.2014 18:15:57,1_Agree,1_Agree,1_Agree,0_Disagree,1_Agree,1_Agree,1_Agree,0_Disagree,More than 50 miles,100,>10,51 - 200 Miles,"More than one type of transport (for example, bicycle and bus)","More than one type of transport (for example, bicycle and bus)",Other,MA,Male,Graduate Degree
3_SLM,8.7.2014 18:57:06,1_Agree,1_Agree,1_Agree,0_Disagree,1_Agree,1_Agree,1_Agree,0_Disagree,11 - 50 miles,50,>10,None,"More than one type of transport (for example, bicycle and bus)","More than one type of transport (for example, bicycle and bus)",Other,MA,Male,Graduate Degree
2_STR,8.12.2014 14:58:53,1_Agree,1_Agree,1_Agree,0_Disagree,1_Agree,1_Agree,1_Agree,0_Disagree,11 - 50 miles,50,>10,51 - 200 Miles,"More than one type of transport (for example, bicycle and bus)","More than one type of transport (for example, bicycle and bus)",Other,MA,Male,Graduate Degree
2_STR,8.21.2014 13:27:41,1_Agree,1_Agree,1_Agree,0_Disagree,1_Agree,1_Agree,1_Agree,0_Disagree,11 - 50 miles,50,>10,Less than 50 miles,"Personal motor vehicle (car, motorcycle, truck, etc.)","Personal motor vehicle (car, motorcycle, truck, etc.)",MotorVehicle,MA,Male,Graduate Degree
2_STR,8.7.2014 7:29:38,1_Agree,1_Agree,1_Agree,0_Disagree,1_Agree,1_Agree,1_Agree,0_Disagree,11 - 50 miles,50,>10,None,Bicycle,Bicycle,Other,MA,Male,4-Year College
2_STR,8.7.2014 7:43:40,1_Agree,1_Agree,1_Agree,0_Disagree,1_Agree,1_Agree,1_Agree,0_Disagree,More than 50 miles,100,>10,None,Bicycle,Bicycle,Other,MA,Male,Community College
4_BMUFL,8.12.2014 11:00:10,1_Agree,1_Agree,1_Agree,0_Disagree,1_Agree,1_Agree,1_Agree,0_Disagree,11 - 50 miles,50,>10,Less than 50 miles,"More than one type of transport (for example, bicycle and bus)","More than one type of transport (for example, bicycle and bus)",Other,MD,Male,Graduate Degree
2_STR,8.7.2014 18:26:02,1_Agree,1_Agree,1_Agree,0_Disagree,1_Agree,1_Agree,1_Agree,0_Disagree,More than 50 miles,100,>10,Less than 50 miles,I do not commute to work or school,I do not commute to work or school,Other,MD,Male,4-Year College
4_BMUFL,8.8.2014 14:42:18,1_Agree,1_Agree,1_Agree,0_Disagree,1_Agree,1_Agree,1_Agree,0_Disagree,11 - 50 miles,50,>10,Less than 50 miles,Bicycle,Bicycle,Other,MI,Male,Graduate Degree
1_None,8.6.2014 20:55:14,1_Agree,1_Agree,1_Agree,0_Disagree,1_Agree,1_Agree,1_Agree,0_Disagree,More than 50 miles,100,>10,51 - 200 Miles,Bicycle,Bicycle,Other,MI,Male,4-Year College
4_BMUFL,8.9.2014 21:07:36,0_Disagree,1_Agree,1_Agree,0_Disagree,1_Agree,1_Agree,1_Agree,0_Disagree,11 - 50 miles,50,>10,Less than 50 miles,"More than one type of transport (for example, bicycle and bus)","More than one type of transport (for example, bicycle and bus)",Other,MI,Male,Graduate Degree
4_BMUFL,8.6.2014 17:23:50,1_Agree,1_Agree,1_Agree,0_Disagree,1_Agree,1_Agree,1_Agree,0_Disagree,More than 50 miles,100,>10,Less than 50 miles,Bicycle,Bicycle,Other,MN,Male,4-Year College
3_SLM,8.8.2014 18:36:16,1_Agree,1_Agree,1_Agree,0_Disagree,1_Agree,1_Agree,1_Agree,0_Disagree,More than 50 miles,100,>10,None,Bicycle,Bicycle,Other,MN,Male,Community College
2_STR,8.6.2014 17:02:55,1_Agree,1_Agree,1_Agree,0_Disagree,1_Agree,1_Agree,1_Agree,0_Disagree,More than 50 miles,100,>10,None,Bicycle,Bicycle,Other,MN,Male,Community College
1_None,8.6.2014 21:50:05,1_Agree,1_Agree,1_Agree,0_Disagree,1_Agree,1_Agree,1_Agree,0_Disagree,11 - 50 miles,50,>10,51 - 200 Miles,"Personal motor vehicle (car, motorcycle, truck, etc.)","Personal motor vehicle (car, motorcycle, truck, etc.)",MotorVehicle,MN,Male,Community College
1_None,8.8.2014 1:03:36,1_Agree,1_Agree,1_Agree,0_Disagree,1_Agree,1_Agree,1_Agree,0_Disagree,None,0,<10,Less than 50 miles,I do not commute to work or school,I do not commute to work or school,Other,MN,Female,Graduate Degree
1_None,8.8.2014 16:34:12,1_Agree,1_Agree,1_Agree,0_Disagree,1_Agree,1_Agree,1_Agree,0_Disagree,11 - 50 miles,50,>10,51 - 200 Miles,"Personal motor vehicle (car, motorcycle, truck, etc.)","Personal motor vehicle (car, motorcycle, truck, etc.)",MotorVehicle,MN,Male,Graduate Degree
4_BMUFL,7.15.2014 11:01:33,1_Agree,1_Agree,1_Agree,0_Disagree,1_Agree,1_Agree,1_Agree,0_Disagree,More than 50 miles,100,>10,51 - 200 Miles,retired,I do not commute to work or school,Other,NC,Male,Graduate Degree
4_BMUFL,7.17.2014 14:43:54,1_Agree,1_Agree,1_Agree,0_Disagree,1_Agree,1_Agree,1_Agree,0_Disagree,None,0,<10,51 - 200 Miles,"Personal motor vehicle (car, motorcycle, truck, etc.)","Personal motor vehicle (car, motorcycle, truck, etc.)",MotorVehicle,NC,Male,Graduate Degree
4_BMUFL,8.18.2014 19:08:27,1_Agree,1_Agree,1_Agree,0_Disagree,1_Agree,1_Agree,1_Agree,0_Disagree,More than 50 miles,100,>10,51 - 200 Miles,"Personal motor vehicle (car, motorcycle, truck, etc.)","Personal motor vehicle (car, motorcycle, truck, etc.)",MotorVehicle,NC,Male,4-Year College
4_BMUFL,8.19.2014 17:50:50,1_Agree,1_Agree,1_Agree,0_Disagree,1_Agree,1_Agree,1_Agree,0_Disagree,11 - 50 miles,50,>10,51 - 200 Miles,"Personal motor vehicle (car, motorcycle, truck, etc.)","Personal motor vehicle (car, motorcycle, truck, etc.)",MotorVehicle,NC,Female,4-Year College
4_BMUFL,8.2.2014 9:58:08,1_Agree,1_Agree,1_Agree,0_Disagree,1_Agree,1_Agree,1_Agree,0_Disagree,None,0,<10,51 - 200 Miles,I do not commute to work or school,I do not commute to work or school,Other,NC,Male,Graduate Degree
4_BMUFL,8.21.2014 14:37:41,1_Agree,1_Agree,1_Agree,0_Disagree,1_Agree,1_Agree,1_Agree,0_Disagree,Less than 10 miles,10,<10,51 - 200 Miles,"Personal motor vehicle (car, motorcycle, truck, etc.)","Personal motor vehicle (car, motorcycle, truck, etc.)",MotorVehicle,NC,Female,4-Year College
4_BMUFL,8.28.2014 20:30:20,1_Agree,1_Agree,1_Agree,0_Disagree,1_Agree,1_Agree,1_Agree,0_Disagree,More than 50 miles,100,>10,More than 200 Miles,"Personal motor vehicle (car, motorcycle, truck, etc.)","Personal motor vehicle (car, motorcycle, truck, etc.)",MotorVehicle,NC,Male,Community College
4_BMUFL,8.7.2014 20:39:50,1_Agree,1_Agree,1_Agree,0_Disagree,1_Agree,1_Agree,1_Agree,0_Disagree,Less than 10 miles,10,<10,Less than 50 miles,"Personal motor vehicle (car, motorcycle, truck, etc.)","Personal motor vehicle (car, motorcycle, truck, etc.)",MotorVehicle,NC,Male,Graduate Degree
4_BMUFL,8.7.2014 23:49:08,1_Agree,1_Agree,1_Agree,0_Disagree,1_Agree,1_Agree,1_Agree,0_Disagree,None,0,<10,51 - 200 Miles,I do not commute to work or school,I do not commute to work or school,Other,NC,Male,Graduate Degree
3_SLM,7.17.2014 20:29:56,1_Agree,1_Agree,1_Agree,0_Disagree,1_Agree,1_Agree,1_Agree,0_Disagree,Less than 10 miles,10,<10,51 - 200 Miles,"Personal motor vehicle (car, motorcycle, truck, etc.)","Personal motor vehicle (car, motorcycle, truck, etc.)",MotorVehicle,NC,Male,Graduate Degree
3_SLM,7.21.2014 21:20:43,1_Agree,1_Agree,1_Agree,0_Disagree,1_Agree,1_Agree,1_Agree,0_Disagree,More than 50 miles,100,>10,Less than 50 miles,I do not commute to work or school,I do not commute to work or school,Other,NC,Male,4-Year College
3_SLM,7.22.2014 13:25:51,1_Agree,1_Agree,1_Agree,0_Disagree,1_Agree,1_Agree,1_Agree,0_Disagree,11 - 50 miles,50,>10,51 - 200 Miles,"Personal motor vehicle (car, motorcycle, truck, etc.)","Personal motor vehicle (car, motorcycle, truck, etc.)",MotorVehicle,NC,Male,Graduate Degree
3_SLM,8.11.2014 17:12:28,1_Agree,1_Agree,1_Agree,0_Disagree,1_Agree,1_Agree,1_Agree,0_Disagree,More than 50 miles,100,>10,Less than 50 miles,I do not commute to work or school,I do not commute to work or school,Other,NC,Male,4-Year College
3_SLM,8.11.2014 21:05:54,1_Agree,1_Agree,1_Agree,0_Disagree,1_Agree,1_Agree,1_Agree,0_Disagree,Less than 10 miles,10,<10,51 - 200 Miles,"Personal motor vehicle (car, motorcycle, truck, etc.)","Personal motor vehicle (car, motorcycle, truck, etc.)",MotorVehicle,NC,Male,4-Year College
3_SLM,8.19.2014 12:39:50,1_Agree,1_Agree,1_Agree,0_Disagree,1_Agree,1_Agree,1_Agree,0_Disagree,None,0,<10,More than 200 Miles,"Personal motor vehicle (car, motorcycle, truck, etc.)","Personal motor vehicle (car, motorcycle, truck, etc.)",MotorVehicle,NC,Male,Graduate Degree
3_SLM,8.22.2014 21:05:46,1_Agree,1_Agree,1_Agree,0_Disagree,1_Agree,1_Agree,1_Agree,0_Disagree,More than 50 miles,100,>10,More than 200 Miles,"Personal motor vehicle (car, motorcycle, truck, etc.)","Personal motor vehicle (car, motorcycle, truck, etc.)",MotorVehicle,NC,Male,Graduate Degree
3_SLM,8.28.2014 12:51:10,1_Agree,1_Agree,1_Agree,0_Disagree,1_Agree,1_Agree,1_Agree,0_Disagree,Less than 10 miles,10,<10,Less than 50 miles,Bicycle,Bicycle,Other,NC,Male,Graduate Degree
3_SLM,8.28.2014 19:06:00,1_Agree,1_Agree,1_Agree,0_Disagree,1_Agree,1_Agree,1_Agree,0_Disagree,Less than 10 miles,10,<10,Less than 50 miles,"Personal motor vehicle (car, motorcycle, truck, etc.)","Personal motor vehicle (car, motorcycle, truck, etc.)",MotorVehicle,NC,Female,Graduate Degree
3_SLM,8.28.2014 22:04:18,1_Agree,1_Agree,1_Agree,0_Disagree,1_Agree,1_Agree,1_Agree,0_Disagree,11 - 50 miles,50,>10,Less than 50 miles,"Public transport (bus, school bus, train, etc.)","Public transport (bus, school bus, train, etc.)",Other,NC,Female,Graduate Degree
3_SLM,8.6.2014 21:32:44,1_Agree,1_Agree,1_Agree,0_Disagree,1_Agree,1_Agree,1_Agree,0_Disagree,11 - 50 miles,50,>10,More than 200 Miles,"Personal motor vehicle (car, motorcycle, truck, etc.)","Personal motor vehicle (car, motorcycle, truck, etc.)",MotorVehicle,NC,Male,Graduate Degree
3_SLM,8.7.2014 15:29:27,1_Agree,1_Agree,1_Agree,0_Disagree,1_Agree,1_Agree,1_Agree,0_Disagree,11 - 50 miles,50,>10,Less than 50 miles,"Personal motor vehicle (car, motorcycle, truck, etc.)","Personal motor vehicle (car, motorcycle, truck, etc.)",MotorVehicle,NC,Male,4-Year College
3_SLM,8.7.2014 19:38:39,1_Agree,1_Agree,1_Agree,0_Disagree,1_Agree,1_Agree,1_Agree,0_Disagree,Less than 10 miles,10,<10,51 - 200 Miles,"Personal motor vehicle (car, motorcycle, truck, etc.)","Personal motor vehicle (car, motorcycle, truck, etc.)",MotorVehicle,NC,Male,Graduate Degree
3_SLM,8.7.2014 8:24:59,1_Agree,1_Agree,1_Agree,0_Disagree,1_Agree,1_Agree,1_Agree,0_Disagree,11 - 50 miles,50,>10,51 - 200 Miles,"Personal motor vehicle (car, motorcycle, truck, etc.)","Personal motor vehicle (car, motorcycle, truck, etc.)",MotorVehicle,NC,Male,Community College
3_SLM,8.7.2014 8:48:03,1_Agree,1_Agree,1_Agree,0_Disagree,1_Agree,1_Agree,1_Agree,0_Disagree,11 - 50 miles,50,>10,51 - 200 Miles,"Personal motor vehicle (car, motorcycle, truck, etc.)","Personal motor vehicle (car, motorcycle, truck, etc.)",MotorVehicle,NC,Male,Community College
3_SLM,8.8.2014 14:16:41,1_Agree,1_Agree,1_Agree,0_Disagree,1_Agree,1_Agree,1_Agree,0_Disagree,More than 50 miles,100,>10,Less than 50 miles,Bicycle,Bicycle,Other,NC,Male,4-Year College
2_STR,7.14.2014 17:27:44,1_Agree,1_Agree,1_Agree,0_Disagree,1_Agree,1_Agree,1_Agree,0_Disagree,More than 50 miles,100,>10,51 - 200 Miles,Bicycle,Bicycle,Other,NC,Male,Graduate Degree
2_STR,7.15.2014 4:11:44,1_Agree,1_Agree,1_Agree,0_Disagree,1_Agree,1_Agree,1_Agree,0_Disagree,More than 50 miles,100,>10,51 - 200 Miles,"More than one type of transport (for example, bicycle and bus)","More than one type of transport (for example, bicycle and bus)",Other,NC,Male,Graduate Degree
2_STR,7.21.2014 21:47:13,1_Agree,1_Agree,1_Agree,0_Disagree,1_Agree,1_Agree,1_Agree,0_Disagree,11 - 50 miles,50,>10,More than 200 Miles,"Personal motor vehicle (car, motorcycle, truck, etc.)","Personal motor vehicle (car, motorcycle, truck, etc.)",MotorVehicle,NC,Male,4-Year College
2_STR,8.12.2014 11:13:58,1_Agree,1_Agree,1_Agree,0_Disagree,1_Agree,1_Agree,1_Agree,0_Disagree,11 - 50 miles,50,>10,Less than 50 miles,Bicycle,Bicycle,Other,NC,Female,Graduate Degree
2_STR,8.19.2014 19:38:26,1_Agree,1_Agree,1_Agree,0_Disagree,1_Agree,1_Agree,1_Agree,0_Disagree,Less than 10 miles,10,<10,More than 200 Miles,"Personal motor vehicle (car, motorcycle, truck, etc.)","Personal motor vehicle (car, motorcycle, truck, etc.)",MotorVehicle,NC,Male,4-Year College
2_STR,8.28.2014 19:21:49,1_Agree,1_Agree,1_Agree,0_Disagree,1_Agree,1_Agree,1_Agree,0_Disagree,None,0,<10,Less than 50 miles,Walk,Walk,Other,NC,Female,Graduate Degree
2_STR,8.28.2014 20:22:31,1_Agree,1_Agree,1_Agree,0_Disagree,1_Agree,1_Agree,1_Agree,0_Disagree,11 - 50 miles,50,>10,Less than 50 miles,50/50 bike/personal car,Varies by day,Other,NC,Male,4-Year College
2_STR,8.30.2014 19:32:30,1_Agree,1_Agree,1_Agree,0_Disagree,1_Agree,1_Agree,1_Agree,0_Disagree,None,0,<10,Less than 50 miles,"Personal motor vehicle (car, motorcycle, truck, etc.)","Personal motor vehicle (car, motorcycle, truck, etc.)",MotorVehicle,NC,Female,Graduate Degree
2_STR,8.31.2014 10:28:46,1_Agree,1_Agree,1_Agree,0_Disagree,1_Agree,1_Agree,1_Agree,0_Disagree,Less than 10 miles,10,<10,Less than 50 miles,"Personal motor vehicle (car, motorcycle, truck, etc.)","Personal motor vehicle (car, motorcycle, truck, etc.)",MotorVehicle,NC,Male,4-Year College
2_STR,8.7.2014 20:32:50,1_Agree,1_Agree,1_Agree,0_Disagree,1_Agree,1_Agree,1_Agree,0_Disagree,More than 50 miles,100,>10,51 - 200 Miles,"Personal motor vehicle (car, motorcycle, truck, etc.)","Personal motor vehicle (car, motorcycle, truck, etc.)",MotorVehicle,NC,Male,4-Year College
2_STR,8.8.2014 18:48:58,1_Agree,1_Agree,1_Agree,0_Disagree,1_Agree,1_Agree,1_Agree,0_Disagree,Less than 10 miles,10,<10,More than 200 Miles,"Personal motor vehicle (car, motorcycle, truck, etc.)","Personal motor vehicle (car, motorcycle, truck, etc.)",MotorVehicle,NC,Male,4-Year College
2_STR,8.9.2014 7:32:42,1_Agree,1_Agree,1_Agree,0_Disagree,1_Agree,1_Agree,1_Agree,0_Disagree,11 - 50 miles,50,>10,51 - 200 Miles,"Personal motor vehicle (car, motorcycle, truck, etc.)","Personal motor vehicle (car, motorcycle, truck, etc.)",MotorVehicle,NC,Male,4-Year College
1_None,7.14.2014 17:07:40,1_Agree,1_Agree,1_Agree,0_Disagree,1_Agree,1_Agree,1_Agree,0_Disagree,More than 50 miles,100,>10,Less than 50 miles,"More than one type of transport (for example, bicycle and bus)","More than one type of transport (for example, bicycle and bus)",Other,NC,Female,Graduate Degree
1_None,7.22.2014 10:37:09,1_Agree,1_Agree,1_Agree,0_Disagree,1_Agree,1_Agree,1_Agree,0_Disagree,Less than 10 miles,10,<10,51 - 200 Miles,"Personal motor vehicle (car, motorcycle, truck, etc.)","Personal motor vehicle (car, motorcycle, truck, etc.)",MotorVehicle,NC,Male,4-Year College
1_None,7.24.2014 15:13:22,1_Agree,1_Agree,1_Agree,0_Disagree,1_Agree,1_Agree,1_Agree,0_Disagree,11 - 50 miles,50,>10,None,"More than one type of transport (for example, bicycle and bus)","More than one type of transport (for example, bicycle and bus)",Other,NC,Female,Graduate Degree
1_None,7.30.2014 10:04:56,1_Agree,1_Agree,1_Agree,0_Disagree,1_Agree,1_Agree,1_Agree,0_Disagree,Less than 10 miles,10,<10,More than 200 Miles,"Personal motor vehicle (car, motorcycle, truck, etc.)","Personal motor vehicle (car, motorcycle, truck, etc.)",MotorVehicle,NC,Female,Graduate Degree
1_None,8.11.2014 22:16:49,1_Agree,1_Agree,1_Agree,0_Disagree,1_Agree,1_Agree,1_Agree,0_Disagree,Less than 10 miles,10,<10,Less than 50 miles,"Personal motor vehicle (car, motorcycle, truck, etc.)","Personal motor vehicle (car, motorcycle, truck, etc.)",MotorVehicle,NC,Male,4-Year College
1_None,8.19.2014 14:52:44,1_Agree,1_Agree,1_Agree,0_Disagree,1_Agree,1_Agree,1_Agree,0_Disagree,More than 50 miles,100,>10,More than 200 Miles,"Personal motor vehicle (car, motorcycle, truck, etc.)","Personal motor vehicle (car, motorcycle, truck, etc.)",MotorVehicle,NC,Male,4-Year College
1_None,8.19.2014 17:22:44,1_Agree,1_Agree,1_Agree,0_Disagree,1_Agree,1_Agree,1_Agree,0_Disagree,More than 50 miles,100,>10,51 - 200 Miles,"Personal motor vehicle (car, motorcycle, truck, etc.)","Personal motor vehicle (car, motorcycle, truck, etc.)",MotorVehicle,NC,Male,4-Year College
1_None,8.28.2014 12:51:41,1_Agree,1_Agree,1_Agree,0_Disagree,1_Agree,1_Agree,1_Agree,0_Disagree,11 - 50 miles,50,>10,51 - 200 Miles,"More than one type of transport (for example, bicycle and bus)","More than one type of transport (for example, bicycle and bus)",Other,NC,Male,Graduate Degree
1_None,8.28.2014 16:48:28,1_Agree,1_Agree,1_Agree,0_Disagree,1_Agree,1_Agree,1_Agree,0_Disagree,None,0,<10,Less than 50 miles,"Personal motor vehicle (car, motorcycle, truck, etc.)","Personal motor vehicle (car, motorcycle, truck, etc.)",MotorVehicle,NC,Female,4-Year College
1_None,8.29.2014 11:46:13,1_Agree,1_Agree,1_Agree,0_Disagree,1_Agree,1_Agree,1_Agree,0_Disagree,None,0,<10,51 - 200 Miles,"Personal motor vehicle (car, motorcycle, truck, etc.)","Personal motor vehicle (car, motorcycle, truck, etc.)",MotorVehicle,NC,Male,4-Year College
1_None,8.7.2014 11:15:50,1_Agree,1_Agree,1_Agree,0_Disagree,1_Agree,1_Agree,1_Agree,0_Disagree,More than 50 miles,100,>10,Less than 50 miles,I do not commute to work or school,I do not commute to work or school,Other,NC,Male,Graduate Degree
1_None,8.8.2014 11:35:00,1_Agree,1_Agree,1_Agree,0_Disagree,1_Agree,1_Agree,1_Agree,0_Disagree,11 - 50 miles,50,>10,Less than 50 miles,Bicycle,Bicycle,Other,NC,Male,Graduate Degree
1_None,8.8.2014 11:54:34,1_Agree,1_Agree,1_Agree,0_Disagree,1_Agree,1_Agree,1_Agree,0_Disagree,None,0,<10,None,"Public transport (bus, school bus, train, etc.)","Public transport (bus, school bus, train, etc.)",Other,NC,Male,4-Year College
1_None,8.8.2014 12:45:55,1_Agree,1_Agree,1_Agree,0_Disagree,1_Agree,1_Agree,1_Agree,0_Disagree,11 - 50 miles,50,>10,51 - 200 Miles,"Personal motor vehicle (car, motorcycle, truck, etc.)","Personal motor vehicle (car, motorcycle, truck, etc.)",MotorVehicle,NC,Male,High School
1_None,8.8.2014 14:42:00,1_Agree,1_Agree,1_Agree,0_Disagree,1_Agree,1_Agree,1_Agree,0_Disagree,11 - 50 miles,50,>10,51 - 200 Miles,"Personal motor vehicle (car, motorcycle, truck, etc.)","Personal motor vehicle (car, motorcycle, truck, etc.)",MotorVehicle,NC,Male,Graduate Degree
1_None,8.8.2014 14:44:27,1_Agree,1_Agree,1_Agree,0_Disagree,1_Agree,1_Agree,1_Agree,0_Disagree,Less than 10 miles,10,<10,51 - 200 Miles,"Personal motor vehicle (car, motorcycle, truck, etc.)","Personal motor vehicle (car, motorcycle, truck, etc.)",MotorVehicle,NC,Female,Graduate Degree
1_None,8.8.2014 7:03:15,1_Agree,1_Agree,1_Agree,0_Disagree,1_Agree,1_Agree,1_Agree,0_Disagree,More than 50 miles,100,>10,51 - 200 Miles,"Personal motor vehicle (car, motorcycle, truck, etc.)","Personal motor vehicle (car, motorcycle, truck, etc.)",MotorVehicle,NC,Male,Graduate Degree
1_None,9.10.2014 8:37:11,1_Agree,1_Agree,1_Agree,0_Disagree,1_Agree,1_Agree,1_Agree,0_Disagree,11 - 50 miles,50,>10,Less than 50 miles,Bicycle,Bicycle,Other,NC,Male,4-Year College
4_BMUFL,8.7.2014 21:02:59,0_Disagree,1_Agree,1_Agree,0_Disagree,1_Agree,1_Agree,1_Agree,0_Disagree,More than 50 miles,100,>10,51 - 200 Miles,"Personal motor vehicle (car, motorcycle, truck, etc.)","Personal motor vehicle (car, motorcycle, truck, etc.)",MotorVehicle,NC,Male,4-Year College
3_SLM,8.7.2014 18:39:24,0_Disagree,1_Agree,1_Agree,0_Disagree,1_Agree,1_Agree,1_Agree,0_Disagree,More than 50 miles,100,>10,51 - 200 Miles,I do not commute to work or school,I do not commute to work or school,Other,NC,Female,Graduate Degree
2_STR,8.7.2014 17:27:12,0_Disagree,1_Agree,1_Agree,0_Disagree,1_Agree,1_Agree,1_Agree,0_Disagree,11 - 50 miles,50,>10,Less than 50 miles,Bicycle,Bicycle,Other,NC,Female,Graduate Degree
1_None,8.28.2014 12:34:32,0_Disagree,1_Agree,1_Agree,0_Disagree,1_Agree,1_Agree,1_Agree,0_Disagree,11 - 50 miles,50,>10,Less than 50 miles,Bicycle,Bicycle,Other,NC,Female,Graduate Degree
1_None,8.7.2014 19:38:04,0_Disagree,1_Agree,1_Agree,0_Disagree,1_Agree,1_Agree,1_Agree,0_Disagree,Less than 10 miles,10,<10,More than 200 Miles,"Personal motor vehicle (car, motorcycle, truck, etc.)","Personal motor vehicle (car, motorcycle, truck, etc.)",MotorVehicle,NC,Male,4-Year College
1_None,8.9.2014 20:00:59,0_Disagree,1_Agree,1_Agree,0_Disagree,1_Agree,1_Agree,1_Agree,0_Disagree,Less than 10 miles,10,<10,Less than 50 miles,"Personal motor vehicle (car, motorcycle, truck, etc.)","Personal motor vehicle (car, motorcycle, truck, etc.)",MotorVehicle,NC,Male,4-Year College
1_None,8.6.2014 18:23:26,1_Agree,1_Agree,1_Agree,0_Disagree,1_Agree,1_Agree,1_Agree,0_Disagree,More than 50 miles,100,>10,More than 200 Miles,"Personal motor vehicle (car, motorcycle, truck, etc.)","Personal motor vehicle (car, motorcycle, truck, etc.)",MotorVehicle,NJ,Male,Graduate Degree
2_STR,8.10.2014 18:10:09,1_Agree,1_Agree,1_Agree,0_Disagree,1_Agree,1_Agree,1_Agree,0_Disagree,More than 50 miles,100,>10,51 - 200 Miles,"Personal motor vehicle (car, motorcycle, truck, etc.)","Personal motor vehicle (car, motorcycle, truck, etc.)",MotorVehicle,NM,Male,Graduate Degree
2_STR,8.8.2014 16:58:44,1_Agree,1_Agree,1_Agree,0_Disagree,1_Agree,1_Agree,1_Agree,0_Disagree,More than 50 miles,100,>10,51 - 200 Miles,Bicycle,Bicycle,Other,NM,Male,Graduate Degree
2_STR,8.8.2014 21:59:59,1_Agree,1_Agree,1_Agree,0_Disagree,1_Agree,1_Agree,1_Agree,0_Disagree,More than 50 miles,100,>10,Less than 50 miles,Bicycle,Bicycle,Other,NM,Male,Graduate Degree
3_SLM,8.6.2014 20:33:58,1_Agree,1_Agree,1_Agree,0_Disagree,1_Agree,1_Agree,1_Agree,0_Disagree,More than 50 miles,100,>10,Less than 50 miles,Bicycle,Bicycle,Other,NV,Male,Graduate Degree
4_BMUFL,8.6.2014 18:52:54,1_Agree,1_Agree,1_Agree,0_Disagree,1_Agree,1_Agree,1_Agree,0_Disagree,11 - 50 miles,50,>10,More than 200 Miles,"Personal motor vehicle (car, motorcycle, truck, etc.)","Personal motor vehicle (car, motorcycle, truck, etc.)",MotorVehicle,NY,Male,4-Year College
3_SLM,8.6.2014 16:46:50,1_Agree,1_Agree,1_Agree,0_Disagree,1_Agree,1_Agree,1_Agree,0_Disagree,More than 50 miles,100,>10,None,"More than one type of transport (for example, bicycle and bus)","More than one type of transport (for example, bicycle and bus)",Other,NY,Male,4-Year College
3_SLM,8.9.2014 12:37:56,1_Agree,1_Agree,1_Agree,0_Disagree,1_Agree,1_Agree,1_Agree,0_Disagree,11 - 50 miles,50,>10,Less than 50 miles,Bicycle,Bicycle,Other,NY,,Graduate Degree
2_STR,8.7.2014 1:51:06,1_Agree,1_Agree,1_Agree,0_Disagree,1_Agree,1_Agree,1_Agree,0_Disagree,More than 50 miles,100,>10,None,Bicycle,Bicycle,Other,NY,Male,High School
1_None,8.9.2014 11:00:14,1_Agree,1_Agree,1_Agree,0_Disagree,1_Agree,1_Agree,1_Agree,0_Disagree,11 - 50 miles,50,>10,51 - 200 Miles,"Public transport (bus, school bus, train, etc.)","Public transport (bus, school bus, train, etc.)",Other,NY,Male,4-Year College
2_STR,9.3.2014 9:56:36,0_Disagree,1_Agree,1_Agree,0_Disagree,1_Agree,1_Agree,1_Agree,0_Disagree,11 - 50 miles,50,>10,None,Bicycle,Bicycle,Other,NY,Male,Graduate Degree
3_SLM,8.8.2014 11:22:35,1_Agree,1_Agree,1_Agree,0_Disagree,1_Agree,1_Agree,1_Agree,0_Disagree,11 - 50 miles,50,>10,Less than 50 miles,"Personal motor vehicle (car, motorcycle, truck, etc.)","Personal motor vehicle (car, motorcycle, truck, etc.)",MotorVehicle,OH,Male,Graduate Degree
2_STR,8.12.2014 19:25:45,1_Agree,1_Agree,1_Agree,0_Disagree,1_Agree,1_Agree,1_Agree,0_Disagree,None,0,<10,51 - 200 Miles,"Personal motor vehicle (car, motorcycle, truck, etc.)","Personal motor vehicle (car, motorcycle, truck, etc.)",MotorVehicle,OH,Male,4-Year College
1_None,8.8.2014 19:58:40,1_Agree,1_Agree,1_Agree,0_Disagree,1_Agree,1_Agree,1_Agree,0_Disagree,More than 50 miles,100,>10,None,Bicycle,Bicycle,Other,OH,Male,4-Year College
4_BMUFL,8.7.2014 18:33:39,1_Agree,1_Agree,1_Agree,0_Disagree,1_Agree,1_Agree,1_Agree,0_Disagree,More than 50 miles,100,>10,Less than 50 miles,Bicycle,Bicycle,Other,OK,Male,Graduate Degree
1_None,8.28.2014 13:22:15,1_Agree,1_Agree,1_Agree,0_Disagree,1_Agree,1_Agree,1_Agree,0_Disagree,Less than 10 miles,10,<10,Less than 50 miles,"Personal motor vehicle (car, motorcycle, truck, etc.)","Personal motor vehicle (car, motorcycle, truck, etc.)",MotorVehicle,OR,Female,4-Year College
4_BMUFL,8.7.2014 15:51:21,1_Agree,1_Agree,1_Agree,0_Disagree,1_Agree,1_Agree,1_Agree,0_Disagree,11 - 50 miles,50,>10,Less than 50 miles,Bicycle,Bicycle,Other,PA,Female,Graduate Degree
1_None,8.8.2014 4:39:53,1_Agree,1_Agree,1_Agree,0_Disagree,1_Agree,1_Agree,1_Agree,0_Disagree,Less than 10 miles,10,<10,51 - 200 Miles,"Personal motor vehicle (car, motorcycle, truck, etc.)","Personal motor vehicle (car, motorcycle, truck, etc.)",MotorVehicle,PA,Male,4-Year College
3_SLM,7.15.2014 9:36:57,1_Agree,1_Agree,1_Agree,0_Disagree,1_Agree,1_Agree,1_Agree,0_Disagree,More than 50 miles,100,>10,More than 200 Miles,"Personal motor vehicle (car, motorcycle, truck, etc.)","Personal motor vehicle (car, motorcycle, truck, etc.)",MotorVehicle,SC,Male,4-Year College
3_SLM,8.7.2014 21:37:18,1_Agree,1_Agree,1_Agree,0_Disagree,1_Agree,1_Agree,1_Agree,0_Disagree,None,0,<10,51 - 200 Miles,"Personal motor vehicle (car, motorcycle, truck, etc.)","Personal motor vehicle (car, motorcycle, truck, etc.)",MotorVehicle,TX,Female,Graduate Degree
1_None,8.8.2014 17:45:27,1_Agree,1_Agree,1_Agree,0_Disagree,1_Agree,1_Agree,1_Agree,0_Disagree,11 - 50 miles,50,>10,Less than 50 miles,"Personal motor vehicle (car, motorcycle, truck, etc.)","Personal motor vehicle (car, motorcycle, truck, etc.)",MotorVehicle,TX,Male,Community College
4_BMUFL,8.8.2014 19:59:19,1_Agree,1_Agree,1_Agree,0_Disagree,1_Agree,1_Agree,1_Agree,0_Disagree,11 - 50 miles,50,>10,More than 200 Miles,Bicycle,Bicycle,Other,VA,Female,Graduate Degree
2_STR,8.7.2014 19:47:46,1_Agree,1_Agree,1_Agree,0_Disagree,1_Agree,1_Agree,1_Agree,0_Disagree,11 - 50 miles,50,>10,Less than 50 miles,I do not commute to work or school,I do not commute to work or school,Other,VA,Male,4-Year College
1_None,8.14.2014 15:42:49,1_Agree,1_Agree,1_Agree,0_Disagree,1_Agree,1_Agree,1_Agree,0_Disagree,More than 50 miles,100,>10,More than 200 Miles,"Public transport (bus, school bus, train, etc.)","Public transport (bus, school bus, train, etc.)",Other,VA,Male,Graduate Degree
2_STR,8.11.2014 16:21:36,1_Agree,1_Agree,1_Agree,0_Disagree,1_Agree,1_Agree,1_Agree,0_Disagree,11 - 50 miles,50,>10,51 - 200 Miles,"Personal motor vehicle (car, motorcycle, truck, etc.)","Personal motor vehicle (car, motorcycle, truck, etc.)",MotorVehicle,WA,Male,4-Year College
3_SLM,8.9.2014 10:41:02,1_Agree,1_Agree,1_Agree,0_Disagree,1_Agree,1_Agree,1_Agree,0_Disagree,Less than 10 miles,10,<10,51 - 200 Miles,I do not commute to work or school,I do not commute to work or school,Other,WI,Male,4-Year College
4_BMUFL,8.12.2014 17:54:54,1_Agree,1_Agree,0_Disagree,0_Disagree,1_Agree,1_Agree,1_Agree,0_Disagree,11 - 50 miles,50,>10,51 - 200 Miles,"Personal motor vehicle (car, motorcycle, truck, etc.)","Personal motor vehicle (car, motorcycle, truck, etc.)",MotorVehicle,AK,Female,4-Year College
2_STR,8.6.2014 17:18:01,1_Agree,1_Agree,0_Disagree,0_Disagree,1_Agree,1_Agree,1_Agree,0_Disagree,11 - 50 miles,50,>10,Less than 50 miles,"More than one type of transport (for example, bicycle and bus)","More than one type of transport (for example, bicycle and bus)",Other,CA,Male,High School
2_STR,8.7.2014 15:39:41,1_Agree,1_Agree,0_Disagree,0_Disagree,1_Agree,1_Agree,1_Agree,0_Disagree,None,0,<10,51 - 200 Miles,"Personal motor vehicle (car, motorcycle, truck, etc.)","Personal motor vehicle (car, motorcycle, truck, etc.)",MotorVehicle,CO,Female,Graduate Degree
1_None,8.8.2014 0:31:33,1_Agree,1_Agree,0_Disagree,0_Disagree,1_Agree,1_Agree,1_Agree,0_Disagree,Less than 10 miles,10,<10,More than 200 Miles,"Personal motor vehicle (car, motorcycle, truck, etc.)","Personal motor vehicle (car, motorcycle, truck, etc.)",MotorVehicle,MI,Male,Community College
2_STR,8.11.2014 0:13:44,1_Agree,1_Agree,0_Disagree,0_Disagree,1_Agree,1_Agree,1_Agree,0_Disagree,More than 50 miles,100,>10,Less than 50 miles,"More than one type of transport (for example, bicycle and bus)","More than one type of transport (for example, bicycle and bus)",Other,MN,Male,Graduate Degree
3_SLM,8.28.2014 14:34:54,1_Agree,1_Agree,0_Disagree,0_Disagree,1_Agree,1_Agree,1_Agree,0_Disagree,None,0,<10,Less than 50 miles,"Personal motor vehicle (car, motorcycle, truck, etc.)","Personal motor vehicle (car, motorcycle, truck, etc.)",MotorVehicle,NC,Male,Graduate Degree
3_SLM,8.28.2014 16:57:49,1_Agree,1_Agree,0_Disagree,0_Disagree,1_Agree,1_Agree,1_Agree,0_Disagree,Less than 10 miles,10,<10,51 - 200 Miles,"Personal motor vehicle (car, motorcycle, truck, etc.)","Personal motor vehicle (car, motorcycle, truck, etc.)",MotorVehicle,NC,Male,4-Year College
3_SLM,8.7.2014 13:15:07,1_Agree,1_Agree,0_Disagree,0_Disagree,1_Agree,1_Agree,1_Agree,0_Disagree,11 - 50 miles,50,>10,Less than 50 miles,Walk,Walk,Other,NC,Female,Graduate Degree
1_None,8.12.2014 13:08:11,1_Agree,1_Agree,0_Disagree,0_Disagree,1_Agree,1_Agree,1_Agree,0_Disagree,11 - 50 miles,50,>10,51 - 200 Miles,"Personal motor vehicle (car, motorcycle, truck, etc.)","Personal motor vehicle (car, motorcycle, truck, etc.)",MotorVehicle,NC,Male,Graduate Degree
1_None,8.7.2014 9:03:27,1_Agree,1_Agree,0_Disagree,0_Disagree,1_Agree,1_Agree,1_Agree,0_Disagree,11 - 50 miles,50,>10,51 - 200 Miles,"Personal motor vehicle (car, motorcycle, truck, etc.)","Personal motor vehicle (car, motorcycle, truck, etc.)",MotorVehicle,NC,Male,High School
1_None,8.8.2014 18:39:49,1_Agree,1_Agree,0_Disagree,0_Disagree,1_Agree,1_Agree,1_Agree,0_Disagree,More than 50 miles,100,>10,51 - 200 Miles,I do not commute to work or school,I do not commute to work or school,Other,NC,Male,Community College
1_None,8.11.2014 13:21:17,1_Agree,1_Agree,0_Disagree,0_Disagree,1_Agree,1_Agree,1_Agree,0_Disagree,Less than 10 miles,10,<10,More than 200 Miles,"Personal motor vehicle (car, motorcycle, truck, etc.)","Personal motor vehicle (car, motorcycle, truck, etc.)",MotorVehicle,NJ,Male,Graduate Degree
4_BMUFL,8.7.2014 19:07:08,1_Agree,1_Agree,0_Disagree,0_Disagree,1_Agree,1_Agree,1_Agree,0_Disagree,More than 50 miles,100,>10,More than 200 Miles,"Personal motor vehicle (car, motorcycle, truck, etc.)","Personal motor vehicle (car, motorcycle, truck, etc.)",MotorVehicle,PA,Male,Graduate Degree
3_SLM,8.8.2014 20:04:48,0_Disagree,1_Agree,1_Agree,1_Agree,0_Disagree,1_Agree,1_Agree,0_Disagree,11 - 50 miles,50,>10,Less than 50 miles,"Personal motor vehicle (car, motorcycle, truck, etc.)","Personal motor vehicle (car, motorcycle, truck, etc.)",MotorVehicle,AK,Female,Graduate Degree
1_None,8.10.2014 2:04:11,0_Disagree,1_Agree,1_Agree,1_Agree,0_Disagree,1_Agree,1_Agree,0_Disagree,More than 50 miles,100,>10,Less than 50 miles,Bicycle,Bicycle,Other,CO,Male,Graduate Degree
2_STR,8.19.2014 23:35:16,0_Disagree,1_Agree,1_Agree,1_Agree,0_Disagree,1_Agree,1_Agree,0_Disagree,Less than 10 miles,10,<10,Less than 50 miles,"More than one type of transport (for example, bicycle and bus)","More than one type of transport (for example, bicycle and bus)",Other,CT,Male,High School
4_BMUFL,8.7.2014 14:47:48,1_Agree,1_Agree,1_Agree,1_Agree,0_Disagree,1_Agree,1_Agree,0_Disagree,More than 50 miles,100,>10,51 - 200 Miles,Bicycle,Bicycle,Other,GA,Male,High School
4_BMUFL,8.7.2014 13:57:32,0_Disagree,1_Agree,1_Agree,1_Agree,0_Disagree,1_Agree,1_Agree,0_Disagree,None,0,<10,51 - 200 Miles,"Personal motor vehicle (car, motorcycle, truck, etc.)","Personal motor vehicle (car, motorcycle, truck, etc.)",MotorVehicle,KY,Male,4-Year College
4_BMUFL,8.8.2014 20:07:48,0_Disagree,1_Agree,1_Agree,1_Agree,0_Disagree,1_Agree,1_Agree,0_Disagree,11 - 50 miles,50,>10,More than 200 Miles,"Personal motor vehicle (car, motorcycle, truck, etc.)","Personal motor vehicle (car, motorcycle, truck, etc.)",MotorVehicle,KY,Female,Graduate Degree
2_STR,8.7.2014 14:31:43,0_Disagree,1_Agree,1_Agree,1_Agree,0_Disagree,1_Agree,1_Agree,0_Disagree,More than 50 miles,100,>10,51 - 200 Miles,"Personal motor vehicle (car, motorcycle, truck, etc.)","Personal motor vehicle (car, motorcycle, truck, etc.)",MotorVehicle,KY,Male,4-Year College
1_None,7.29.2014 18:57:48,1_Agree,1_Agree,1_Agree,1_Agree,0_Disagree,1_Agree,1_Agree,0_Disagree,Less than 10 miles,10,<10,51 - 200 Miles,"Personal motor vehicle (car, motorcycle, truck, etc.)","Personal motor vehicle (car, motorcycle, truck, etc.)",MotorVehicle,NC,Male,4-Year College
3_SLM,8.8.2014 13:24:40,0_Disagree,1_Agree,1_Agree,1_Agree,0_Disagree,1_Agree,1_Agree,0_Disagree,Less than 10 miles,10,<10,More than 200 Miles,"Personal motor vehicle (car, motorcycle, truck, etc.)","Personal motor vehicle (car, motorcycle, truck, etc.)",MotorVehicle,NC,Male,Graduate Degree
2_STR,8.7.2014 17:18:53,0_Disagree,1_Agree,1_Agree,1_Agree,0_Disagree,1_Agree,1_Agree,0_Disagree,More than 50 miles,100,>10,None,Bicycle,Bicycle,Other,NC,Male,Graduate Degree
1_None,8.19.2014 15:05:59,0_Disagree,1_Agree,1_Agree,1_Agree,0_Disagree,1_Agree,1_Agree,0_Disagree,More than 50 miles,100,>10,51 - 200 Miles,"Personal motor vehicle (car, motorcycle, truck, etc.)","Personal motor vehicle (car, motorcycle, truck, etc.)",MotorVehicle,NC,Female,4-Year College
1_None,8.29.2014 8:48:36,0_Disagree,1_Agree,1_Agree,1_Agree,0_Disagree,1_Agree,1_Agree,0_Disagree,None,0,<10,51 - 200 Miles,"Personal motor vehicle (car, motorcycle, truck, etc.)","Personal motor vehicle (car, motorcycle, truck, etc.)",MotorVehicle,NC,Female,4-Year College
1_None,8.7.2014 16:33:24,0_Disagree,1_Agree,1_Agree,1_Agree,0_Disagree,1_Agree,1_Agree,0_Disagree,More than 50 miles,100,>10,51 - 200 Miles,"Personal motor vehicle (car, motorcycle, truck, etc.)","Personal motor vehicle (car, motorcycle, truck, etc.)",MotorVehicle,NC,Female,Community College
1_None,8.8.2014 12:48:59,0_Disagree,1_Agree,1_Agree,1_Agree,0_Disagree,1_Agree,1_Agree,0_Disagree,None,0,<10,51 - 200 Miles,"Personal motor vehicle (car, motorcycle, truck, etc.)","Personal motor vehicle (car, motorcycle, truck, etc.)",MotorVehicle,NC,Male,Graduate Degree
1_None,8.8.2014 8:24:40,0_Disagree,1_Agree,1_Agree,1_Agree,0_Disagree,1_Agree,1_Agree,0_Disagree,11 - 50 miles,50,>10,51 - 200 Miles,"Personal motor vehicle (car, motorcycle, truck, etc.)","Personal motor vehicle (car, motorcycle, truck, etc.)",MotorVehicle,NC,Male,4-Year College
1_None,8.11.2014 13:29:50,0_Disagree,1_Agree,1_Agree,1_Agree,0_Disagree,1_Agree,1_Agree,0_Disagree,Less than 10 miles,10,<10,More than 200 Miles,"Personal motor vehicle (car, motorcycle, truck, etc.)","Personal motor vehicle (car, motorcycle, truck, etc.)",MotorVehicle,NJ,Male,Graduate Degree
4_BMUFL,8.7.2014 12:29:47,0_Disagree,1_Agree,1_Agree,1_Agree,0_Disagree,1_Agree,1_Agree,0_Disagree,11 - 50 miles,50,>10,Less than 50 miles,Bicycle,Bicycle,Other,NY,Female,Graduate Degree
1_None,8.11.2014 10:54:17,0_Disagree,1_Agree,1_Agree,1_Agree,0_Disagree,1_Agree,1_Agree,0_Disagree,11 - 50 miles,50,>10,None,Bicycle,Bicycle,Other,NY,Male,4-Year College
4_BMUFL,9.3.2014 10:03:29,0_Disagree,1_Agree,1_Agree,1_Agree,0_Disagree,1_Agree,1_Agree,0_Disagree,More than 50 miles,100,>10,None,Bicycle,Bicycle,Other,OR,Male,Graduate Degree
4_BMUFL,8.7.2014 19:36:20,0_Disagree,1_Agree,1_Agree,1_Agree,0_Disagree,1_Agree,1_Agree,0_Disagree,More than 50 miles,100,>10,51 - 200 Miles,Bicycle,Bicycle,Other,PA,Female,4-Year College
3_SLM,8.8.2014 19:33:43,0_Disagree,1_Agree,1_Agree,1_Agree,0_Disagree,1_Agree,1_Agree,0_Disagree,11 - 50 miles,50,>10,None,Bicycle,Bicycle,Other,PA,Male,High School
2_STR,8.6.2014 17:07:13,0_Disagree,1_Agree,1_Agree,1_Agree,0_Disagree,1_Agree,1_Agree,0_Disagree,Less than 10 miles,10,<10,Less than 50 miles,"Personal motor vehicle (car, motorcycle, truck, etc.)","Personal motor vehicle (car, motorcycle, truck, etc.)",MotorVehicle,UT,Male,High School
1_None,8.12.2014 15:01:38,0_Disagree,1_Agree,1_Agree,1_Agree,0_Disagree,1_Agree,1_Agree,0_Disagree,Less than 10 miles,10,<10,51 - 200 Miles,"More than one type of transport (for example, bicycle and bus)","More than one type of transport (for example, bicycle and bus)",Other,WA,Male,4-Year College
4_BMUFL,8.8.2014 10:15:32,0_Disagree,1_Agree,0_Disagree,1_Agree,0_Disagree,1_Agree,1_Agree,0_Disagree,Less than 10 miles,10,<10,51 - 200 Miles,"Public transport (bus, school bus, train, etc.)","Public transport (bus, school bus, train, etc.)",Other,MO,Male,4-Year College
2_STR,8.6.2014 17:47:28,0_Disagree,0_Disagree,1_Agree,0_Disagree,0_Disagree,1_Agree,1_Agree,0_Disagree,Less than 10 miles,10,<10,51 - 200 Miles,"Personal motor vehicle (car, motorcycle, truck, etc.)","Personal motor vehicle (car, motorcycle, truck, etc.)",MotorVehicle,CA,Male,4-Year College
3_SLM,9.5.2014 9:22:11,0_Disagree,0_Disagree,1_Agree,0_Disagree,0_Disagree,1_Agree,1_Agree,0_Disagree,11 - 50 miles,50,>10,51 - 200 Miles,"Personal motor vehicle (car, motorcycle, truck, etc.)","Personal motor vehicle (car, motorcycle, truck, etc.)",MotorVehicle,MD,Female,Community College
3_SLM,8.6.2014 17:21:40,0_Disagree,0_Disagree,1_Agree,0_Disagree,0_Disagree,1_Agree,1_Agree,0_Disagree,11 - 50 miles,50,>10,Less than 50 miles,"More than one type of transport (for example, bicycle and bus)","More than one type of transport (for example, bicycle and bus)",Other,OR,Male,4-Year College
1_None,8.6.2014 17:17:09,1_Agree,1_Agree,1_Agree,0_Disagree,0_Disagree,1_Agree,1_Agree,0_Disagree,11 - 50 miles,50,>10,Less than 50 miles,"More than one type of transport (for example, bicycle and bus)","More than one type of transport (for example, bicycle and bus)",Other,AK,Male,Community College
4_BMUFL,8.8.2014 18:59:13,0_Disagree,1_Agree,1_Agree,0_Disagree,0_Disagree,1_Agree,1_Agree,0_Disagree,More than 50 miles,100,>10,51 - 200 Miles,"Personal motor vehicle (car, motorcycle, truck, etc.)","Personal motor vehicle (car, motorcycle, truck, etc.)",MotorVehicle,AK,Female,4-Year College
3_SLM,8.8.2014 19:08:26,0_Disagree,1_Agree,1_Agree,0_Disagree,0_Disagree,1_Agree,1_Agree,0_Disagree,11 - 50 miles,50,>10,Less than 50 miles,"Personal motor vehicle (car, motorcycle, truck, etc.)","Personal motor vehicle (car, motorcycle, truck, etc.)",MotorVehicle,AK,Male,4-Year College
3_SLM,8.9.2014 21:25:55,0_Disagree,1_Agree,1_Agree,0_Disagree,0_Disagree,1_Agree,1_Agree,0_Disagree,More than 50 miles,100,>10,51 - 200 Miles,"Personal motor vehicle (car, motorcycle, truck, etc.)","Personal motor vehicle (car, motorcycle, truck, etc.)",MotorVehicle,AK,Male,High School
2_STR,8.16.2014 0:33:02,0_Disagree,1_Agree,1_Agree,0_Disagree,0_Disagree,1_Agree,1_Agree,0_Disagree,11 - 50 miles,50,>10,Less than 50 miles,Bicycle,Bicycle,Other,AK,Male,4-Year College
3_SLM,8.17.2014 13:30:28,0_Disagree,1_Agree,1_Agree,0_Disagree,0_Disagree,1_Agree,1_Agree,0_Disagree,Less than 10 miles,10,<10,More than 200 Miles,Walk,Walk,Other,AL,Male,Graduate Degree
4_BMUFL,8.11.2014 5:35:13,0_Disagree,1_Agree,1_Agree,0_Disagree,0_Disagree,1_Agree,1_Agree,0_Disagree,Less than 10 miles,10,<10,Less than 50 miles,"Personal motor vehicle (car, motorcycle, truck, etc.)","Personal motor vehicle (car, motorcycle, truck, etc.)",MotorVehicle,AR,Female,4-Year College
4_BMUFL,8.6.2014 23:36:19,0_Disagree,1_Agree,1_Agree,0_Disagree,0_Disagree,1_Agree,1_Agree,0_Disagree,More than 50 miles,100,>10,More than 200 Miles,"Personal motor vehicle (car, motorcycle, truck, etc.)","Personal motor vehicle (car, motorcycle, truck, etc.)",MotorVehicle,AZ,Male,Graduate Degree
3_SLM,8.13.2014 20:19:24,1_Agree,1_Agree,1_Agree,0_Disagree,0_Disagree,1_Agree,1_Agree,0_Disagree,More than 50 miles,100,>10,51 - 200 Miles,I do not commute to work or school,I do not commute to work or school,Other,CA,Male,Graduate Degree
2_STR,8.28.2014 12:47:52,1_Agree,1_Agree,1_Agree,0_Disagree,0_Disagree,1_Agree,1_Agree,0_Disagree,None,0,<10,Less than 50 miles,"Personal motor vehicle (car, motorcycle, truck, etc.)","Personal motor vehicle (car, motorcycle, truck, etc.)",MotorVehicle,CA,Female,Graduate Degree
4_BMUFL,8.11.2014 15:02:17,0_Disagree,1_Agree,1_Agree,0_Disagree,0_Disagree,1_Agree,1_Agree,0_Disagree,More than 50 miles,100,>10,51 - 200 Miles,I do not commute to work or school,I do not commute to work or school,Other,CA,Male,Graduate Degree
4_BMUFL,8.11.2014 2:38:14,0_Disagree,1_Agree,1_Agree,0_Disagree,0_Disagree,1_Agree,1_Agree,0_Disagree,11 - 50 miles,50,>10,51 - 200 Miles,Bicycle,Bicycle,Other,CA,Male,4-Year College
4_BMUFL,8.12.2014 0:42:32,0_Disagree,1_Agree,1_Agree,0_Disagree,0_Disagree,1_Agree,1_Agree,0_Disagree,More than 50 miles,100,>10,51 - 200 Miles,"More than one type of transport (for example, bicycle and bus)","More than one type of transport (for example, bicycle and bus)",Other,CA,Female,4-Year College
4_BMUFL,8.6.2014 18:47:57,0_Disagree,1_Agree,1_Agree,0_Disagree,0_Disagree,1_Agree,1_Agree,0_Disagree,More than 50 miles,100,>10,Less than 50 miles,"More than one type of transport (for example, bicycle and bus)","More than one type of transport (for example, bicycle and bus)",Other,CA,Female,Graduate Degree
4_BMUFL,8.6.2014 23:12:29,0_Disagree,1_Agree,1_Agree,0_Disagree,0_Disagree,1_Agree,1_Agree,0_Disagree,Less than 10 miles,10,<10,51 - 200 Miles,"Personal motor vehicle (car, motorcycle, truck, etc.)","Personal motor vehicle (car, motorcycle, truck, etc.)",MotorVehicle,CA,Male,Graduate Degree
4_BMUFL,8.7.2014 1:54:42,0_Disagree,1_Agree,1_Agree,0_Disagree,0_Disagree,1_Agree,1_Agree,0_Disagree,11 - 50 miles,50,>10,Less than 50 miles,"Personal motor vehicle (car, motorcycle, truck, etc.)","Personal motor vehicle (car, motorcycle, truck, etc.)",MotorVehicle,CA,,4-Year College
4_BMUFL,8.8.2014 12:08:56,0_Disagree,1_Agree,1_Agree,0_Disagree,0_Disagree,1_Agree,1_Agree,0_Disagree,Less than 10 miles,10,<10,51 - 200 Miles,"Personal motor vehicle (car, motorcycle, truck, etc.)","Personal motor vehicle (car, motorcycle, truck, etc.)",MotorVehicle,CA,Male,4-Year College
3_SLM,8.6.2014 18:52:44,0_Disagree,1_Agree,1_Agree,0_Disagree,0_Disagree,1_Agree,1_Agree,0_Disagree,11 - 50 miles,50,>10,51 - 200 Miles,"Personal motor vehicle (car, motorcycle, truck, etc.)","Personal motor vehicle (car, motorcycle, truck, etc.)",MotorVehicle,CA,Female,High School
3_SLM,8.7.2014 1:53:06,0_Disagree,1_Agree,1_Agree,0_Disagree,0_Disagree,1_Agree,1_Agree,0_Disagree,More than 50 miles,100,>10,51 - 200 Miles,"Personal motor vehicle (car, motorcycle, truck, etc.)","Personal motor vehicle (car, motorcycle, truck, etc.)",MotorVehicle,CA,Male,Graduate Degree
3_SLM,8.7.2014 11:23:32,0_Disagree,1_Agree,1_Agree,0_Disagree,0_Disagree,1_Agree,1_Agree,0_Disagree,11 - 50 miles,50,>10,Less than 50 miles,Bicycle,Bicycle,Other,CA,Male,Graduate Degree
2_STR,8.11.2014 23:34:16,0_Disagree,1_Agree,1_Agree,0_Disagree,0_Disagree,1_Agree,1_Agree,0_Disagree,More than 50 miles,100,>10,None,Bicycle,Bicycle,Other,CA,Male,Community College
2_STR,8.6.2014 17:58:32,0_Disagree,1_Agree,1_Agree,0_Disagree,0_Disagree,1_Agree,1_Agree,0_Disagree,More than 50 miles,100,>10,More than 200 Miles,"Personal motor vehicle (car, motorcycle, truck, etc.)","Personal motor vehicle (car, motorcycle, truck, etc.)",MotorVehicle,CA,Male,4-Year College
2_STR,8.6.2014 18:53:33,0_Disagree,1_Agree,1_Agree,0_Disagree,0_Disagree,1_Agree,1_Agree,0_Disagree,More than 50 miles,100,>10,51 - 200 Miles,"Personal motor vehicle (car, motorcycle, truck, etc.)","Personal motor vehicle (car, motorcycle, truck, etc.)",MotorVehicle,CA,Male,4-Year College
2_STR,8.6.2014 20:32:33,0_Disagree,1_Agree,1_Agree,0_Disagree,0_Disagree,1_Agree,1_Agree,0_Disagree,11 - 50 miles,50,>10,51 - 200 Miles,"Personal motor vehicle (car, motorcycle, truck, etc.)","Personal motor vehicle (car, motorcycle, truck, etc.)",MotorVehicle,CA,Male,Graduate Degree
1_None,7.16.2014 3:11:57,0_Disagree,1_Agree,1_Agree,0_Disagree,0_Disagree,1_Agree,1_Agree,0_Disagree,Less than 10 miles,10,<10,51 - 200 Miles,"Personal motor vehicle (car, motorcycle, truck, etc.)","Personal motor vehicle (car, motorcycle, truck, etc.)",MotorVehicle,CA,Male,Graduate Degree
1_None,8.7.2014 10:41:36,0_Disagree,1_Agree,1_Agree,0_Disagree,0_Disagree,1_Agree,1_Agree,0_Disagree,More than 50 miles,100,>10,Less than 50 miles,"Public transport (bus, school bus, train, etc.)","Public transport (bus, school bus, train, etc.)",Other,CA,Male,Community College
1_None,8.7.2014 12:54:11,0_Disagree,1_Agree,1_Agree,0_Disagree,0_Disagree,1_Agree,1_Agree,0_Disagree,More than 50 miles,100,>10,51 - 200 Miles,"More than one type of transport (for example, bicycle and bus)","More than one type of transport (for example, bicycle and bus)",Other,CA,Male,Graduate Degree
4_BMUFL,8.7.2014 8:56:16,0_Disagree,1_Agree,1_Agree,0_Disagree,0_Disagree,1_Agree,1_Agree,0_Disagree,11 - 50 miles,50,>10,Less than 50 miles,"More than one type of transport (for example, bicycle and bus)","More than one type of transport (for example, bicycle and bus)",Other,CO,Male,4-Year College
2_STR,8.6.2014 17:54:49,0_Disagree,1_Agree,1_Agree,0_Disagree,0_Disagree,1_Agree,1_Agree,0_Disagree,More than 50 miles,100,>10,None,Bicycle,Bicycle,Other,CO,Male,Community College
4_BMUFL,8.6.2014 20:40:39,0_Disagree,1_Agree,1_Agree,0_Disagree,0_Disagree,1_Agree,1_Agree,0_Disagree,More than 50 miles,100,>10,51 - 200 Miles,"More than one type of transport (for example, bicycle and bus)","More than one type of transport (for example, bicycle and bus)",Other,DC,Male,Community College
3_SLM,8.6.2014 17:29:06,1_Agree,1_Agree,1_Agree,0_Disagree,0_Disagree,1_Agree,1_Agree,0_Disagree,11 - 50 miles,50,>10,51 - 200 Miles,Bike & Personal Motor Vehicle,"More than one type of transport (for example, bicycle and bus)",Other,FL,Male,4-Year College
4_BMUFL,8.6.2014 19:37:15,0_Disagree,1_Agree,1_Agree,0_Disagree,0_Disagree,1_Agree,1_Agree,0_Disagree,More than 50 miles,100,>10,Less than 50 miles,Bicycle,Bicycle,Other,FL,Female,Graduate Degree
3_SLM,8.7.2014 16:45:35,0_Disagree,1_Agree,1_Agree,0_Disagree,0_Disagree,1_Agree,1_Agree,0_Disagree,11 - 50 miles,50,>10,51 - 200 Miles,Bicycle,Bicycle,Other,FL,Male,Graduate Degree
1_None,8.19.2014 11:03:23,0_Disagree,1_Agree,1_Agree,0_Disagree,0_Disagree,1_Agree,1_Agree,0_Disagree,None,0,<10,51 - 200 Miles,"Personal motor vehicle (car, motorcycle, truck, etc.)","Personal motor vehicle (car, motorcycle, truck, etc.)",MotorVehicle,FL,Male,4-Year College
1_None,8.7.2014 9:44:48,1_Agree,1_Agree,1_Agree,0_Disagree,0_Disagree,1_Agree,1_Agree,0_Disagree,More than 50 miles,100,>10,Less than 50 miles,Bicycle,Bicycle,Other,GA,Male,4-Year College
4_BMUFL,8.7.2014 10:08:51,0_Disagree,1_Agree,1_Agree,0_Disagree,0_Disagree,1_Agree,1_Agree,0_Disagree,More than 50 miles,100,>10,Less than 50 miles,Bicycle,Bicycle,Other,GA,Female,Graduate Degree
3_SLM,8.6.2014 17:27:23,1_Agree,1_Agree,1_Agree,0_Disagree,0_Disagree,1_Agree,1_Agree,0_Disagree,11 - 50 miles,50,>10,Less than 50 miles,Bicycle,Bicycle,Other,IA,Male,Community College
1_None,8.8.2014 16:03:44,0_Disagree,1_Agree,1_Agree,0_Disagree,0_Disagree,1_Agree,1_Agree,0_Disagree,11 - 50 miles,50,>10,51 - 200 Miles,"Personal motor vehicle (car, motorcycle, truck, etc.)","Personal motor vehicle (car, motorcycle, truck, etc.)",MotorVehicle,IA,Male,Graduate Degree
4_BMUFL,8.18.2014 18:01:01,0_Disagree,1_Agree,1_Agree,0_Disagree,0_Disagree,1_Agree,1_Agree,0_Disagree,Less than 10 miles,10,<10,51 - 200 Miles,"Personal motor vehicle (car, motorcycle, truck, etc.)","Personal motor vehicle (car, motorcycle, truck, etc.)",MotorVehicle,ID,Male,4-Year College
3_SLM,8.7.2014 0:22:18,0_Disagree,1_Agree,1_Agree,0_Disagree,0_Disagree,1_Agree,1_Agree,0_Disagree,11 - 50 miles,50,>10,Less than 50 miles,Bicycle,Bicycle,Other,ID,Male,4-Year College
3_SLM,8.7.2014 12:20:48,0_Disagree,1_Agree,1_Agree,0_Disagree,0_Disagree,1_Agree,1_Agree,0_Disagree,11 - 50 miles,50,>10,51 - 200 Miles,"Personal motor vehicle (car, motorcycle, truck, etc.)","Personal motor vehicle (car, motorcycle, truck, etc.)",MotorVehicle,ID,Male,4-Year College
3_SLM,9.2.2014 0:08:30,1_Agree,1_Agree,1_Agree,0_Disagree,0_Disagree,1_Agree,1_Agree,0_Disagree,11 - 50 miles,50,>10,51 - 200 Miles,"Personal motor vehicle (car, motorcycle, truck, etc.)","Personal motor vehicle (car, motorcycle, truck, etc.)",MotorVehicle,IL,Male,Graduate Degree
1_None,8.21.2014 23:44:42,1_Agree,1_Agree,1_Agree,0_Disagree,0_Disagree,1_Agree,1_Agree,0_Disagree,More than 50 miles,100,>10,51 - 200 Miles,"More than one type of transport (for example, bicycle and bus)","More than one type of transport (for example, bicycle and bus)",Other,IL,Male,High School
3_SLM,8.6.2014 22:37:44,0_Disagree,1_Agree,1_Agree,0_Disagree,0_Disagree,1_Agree,1_Agree,0_Disagree,11 - 50 miles,50,>10,Less than 50 miles,Bicycle,Bicycle,Other,IL,Male,4-Year College
2_STR,8.6.2014 18:07:52,0_Disagree,1_Agree,1_Agree,0_Disagree,0_Disagree,1_Agree,1_Agree,0_Disagree,More than 50 miles,100,>10,Less than 50 miles,I do not commute to work or school,I do not commute to work or school,Other,IL,Male,4-Year College
1_None,8.7.2014 10:19:50,0_Disagree,1_Agree,1_Agree,0_Disagree,0_Disagree,1_Agree,1_Agree,0_Disagree,11 - 50 miles,50,>10,Less than 50 miles,Bicycle,Bicycle,Other,IL,Male,Graduate Degree
1_None,8.7.2014 16:52:17,0_Disagree,1_Agree,1_Agree,0_Disagree,0_Disagree,1_Agree,1_Agree,0_Disagree,Less than 10 miles,10,<10,51 - 200 Miles,"Personal motor vehicle (car, motorcycle, truck, etc.)","Personal motor vehicle (car, motorcycle, truck, etc.)",MotorVehicle,IL,Male,4-Year College
2_STR,8.21.2014 16:55:37,1_Agree,1_Agree,1_Agree,0_Disagree,0_Disagree,1_Agree,1_Agree,0_Disagree,Less than 10 miles,10,<10,Less than 50 miles,Walk,Walk,Other,IN,Female,Graduate Degree
3_SLM,8.7.2014 13:13:53,0_Disagree,1_Agree,1_Agree,0_Disagree,0_Disagree,1_Agree,1_Agree,0_Disagree,11 - 50 miles,50,>10,51 - 200 Miles,"Personal motor vehicle (car, motorcycle, truck, etc.)","Personal motor vehicle (car, motorcycle, truck, etc.)",MotorVehicle,IN,Male,4-Year College
2_STR,8.6.2014 17:03:59,1_Agree,1_Agree,1_Agree,0_Disagree,0_Disagree,1_Agree,1_Agree,0_Disagree,More than 50 miles,100,>10,Less than 50 miles,Bicycle,Bicycle,Other,KS,Male,Community College
2_STR,8.7.2014 15:13:45,0_Disagree,1_Agree,1_Agree,0_Disagree,0_Disagree,1_Agree,1_Agree,0_Disagree,11 - 50 miles,50,>10,Less than 50 miles,Walk,Walk,Other,KY,Male,Graduate Degree
2_STR,8.7.2014 20:38:18,0_Disagree,1_Agree,1_Agree,0_Disagree,0_Disagree,1_Agree,1_Agree,0_Disagree,11 - 50 miles,50,>10,More than 200 Miles,"Personal motor vehicle (car, motorcycle, truck, etc.)","Personal motor vehicle (car, motorcycle, truck, etc.)",MotorVehicle,KY,Male,Community College
1_None,8.7.2014 18:00:41,0_Disagree,1_Agree,1_Agree,0_Disagree,0_Disagree,1_Agree,1_Agree,0_Disagree,11 - 50 miles,50,>10,51 - 200 Miles,"Personal motor vehicle (car, motorcycle, truck, etc.)","Personal motor vehicle (car, motorcycle, truck, etc.)",MotorVehicle,KY,Male,4-Year College
3_SLM,8.28.2014 16:44:03,0_Disagree,1_Agree,1_Agree,0_Disagree,0_Disagree,1_Agree,1_Agree,0_Disagree,Less than 10 miles,10,<10,Less than 50 miles,"More than one type of transport (for example, bicycle and bus)","More than one type of transport (for example, bicycle and bus)",Other,LA,Female,Graduate Degree
4_BMUFL,7.15.2014 0:32:16,0_Disagree,1_Agree,1_Agree,0_Disagree,0_Disagree,1_Agree,1_Agree,0_Disagree,More than 50 miles,100,>10,Less than 50 miles,Bicycle,Bicycle,Other,MA,Male,Graduate Degree
4_BMUFL,8.6.2014 18:30:37,0_Disagree,1_Agree,1_Agree,0_Disagree,0_Disagree,1_Agree,1_Agree,0_Disagree,11 - 50 miles,50,>10,Less than 50 miles,"More than one type of transport (for example, bicycle and bus)","More than one type of transport (for example, bicycle and bus)",Other,MA,Female,4-Year College
2_STR,8.12.2014 20:41:28,0_Disagree,1_Agree,1_Agree,0_Disagree,0_Disagree,1_Agree,1_Agree,0_Disagree,11 - 50 miles,50,>10,Less than 50 miles,Bicycle,Bicycle,Other,MA,Male,Graduate Degree
1_None,8.6.2014 17:38:35,0_Disagree,1_Agree,1_Agree,0_Disagree,0_Disagree,1_Agree,1_Agree,0_Disagree,More than 50 miles,100,>10,51 - 200 Miles,"More than one type of transport (for example, bicycle and bus)","More than one type of transport (for example, bicycle and bus)",Other,MA,Male,Graduate Degree
1_None,8.7.2014 17:44:20,0_Disagree,1_Agree,1_Agree,0_Disagree,0_Disagree,1_Agree,1_Agree,0_Disagree,More than 50 miles,100,>10,51 - 200 Miles,Bicycle,Bicycle,Other,MA,Male,4-Year College
3_SLM,8.12.2014 19:25:50,1_Agree,1_Agree,1_Agree,0_Disagree,0_Disagree,1_Agree,1_Agree,0_Disagree,Less than 10 miles,10,<10,51 - 200 Miles,"Personal motor vehicle (car, motorcycle, truck, etc.)","Personal motor vehicle (car, motorcycle, truck, etc.)",MotorVehicle,MD,Male,Graduate Degree
2_STR,8.9.2014 9:34:36,0_Disagree,1_Agree,1_Agree,0_Disagree,0_Disagree,1_Agree,1_Agree,0_Disagree,More than 50 miles,100,>10,None,Bicycle,Bicycle,Other,MD,Male,High School
2_STR,8.7.2014 15:28:54,0_Disagree,1_Agree,1_Agree,0_Disagree,0_Disagree,1_Agree,1_Agree,0_Disagree,More than 50 miles,100,>10,Less than 50 miles,"More than one type of transport (for example, bicycle and bus)","More than one type of transport (for example, bicycle and bus)",Other,MI,Male,Community College
2_STR,8.7.2014 9:52:58,0_Disagree,1_Agree,1_Agree,0_Disagree,0_Disagree,1_Agree,1_Agree,0_Disagree,None,0,<10,More than 200 Miles,"Personal motor vehicle (car, motorcycle, truck, etc.)","Personal motor vehicle (car, motorcycle, truck, etc.)",MotorVehicle,MI,Male,4-Year College
1_None,8.10.2014 7:35:57,0_Disagree,1_Agree,1_Agree,0_Disagree,0_Disagree,1_Agree,1_Agree,0_Disagree,More than 50 miles,100,>10,51 - 200 Miles,Bicycle,Bicycle,Other,MI,Male,High School
4_BMUFL,8.8.2014 18:03:03,0_Disagree,1_Agree,1_Agree,0_Disagree,0_Disagree,1_Agree,1_Agree,0_Disagree,11 - 50 miles,50,>10,Less than 50 miles,Bicycle,Bicycle,Other,MN,Male,4-Year College
1_None,8.20.2014 12:29:28,0_Disagree,1_Agree,1_Agree,0_Disagree,0_Disagree,1_Agree,1_Agree,0_Disagree,None,0,<10,51 - 200 Miles,"Personal motor vehicle (car, motorcycle, truck, etc.)","Personal motor vehicle (car, motorcycle, truck, etc.)",MotorVehicle,MN,Male,Graduate Degree
2_STR,8.6.2014 22:50:59,0_Disagree,1_Agree,1_Agree,0_Disagree,0_Disagree,1_Agree,1_Agree,0_Disagree,More than 50 miles,100,>10,51 - 200 Miles,"Personal motor vehicle (car, motorcycle, truck, etc.)","Personal motor vehicle (car, motorcycle, truck, etc.)",MotorVehicle,MO,Male,High School
4_BMUFL,8.19.2014 13:41:12,1_Agree,1_Agree,1_Agree,0_Disagree,0_Disagree,1_Agree,1_Agree,0_Disagree,None,0,<10,More than 200 Miles,"Personal motor vehicle (car, motorcycle, truck, etc.)","Personal motor vehicle (car, motorcycle, truck, etc.)",MotorVehicle,NC,Female,Graduate Degree
4_BMUFL,8.7.2014 18:24:40,1_Agree,1_Agree,1_Agree,0_Disagree,0_Disagree,1_Agree,1_Agree,0_Disagree,None,0,<10,More than 200 Miles,"Personal motor vehicle (car, motorcycle, truck, etc.)","Personal motor vehicle (car, motorcycle, truck, etc.)",MotorVehicle,NC,Female,4-Year College
4_BMUFL,8.8.2014 11:10:15,1_Agree,1_Agree,1_Agree,0_Disagree,0_Disagree,1_Agree,1_Agree,0_Disagree,11 - 50 miles,50,>10,51 - 200 Miles,"Personal motor vehicle (car, motorcycle, truck, etc.)","Personal motor vehicle (car, motorcycle, truck, etc.)",MotorVehicle,NC,Male,Graduate Degree
3_SLM,8.28.2014 13:29:52,1_Agree,1_Agree,1_Agree,0_Disagree,0_Disagree,1_Agree,1_Agree,0_Disagree,None,0,<10,Less than 50 miles,I do not commute to work or school,I do not commute to work or school,Other,NC,Female,Graduate Degree
2_STR,7.16.2014 6:31:05,1_Agree,1_Agree,1_Agree,0_Disagree,0_Disagree,1_Agree,1_Agree,0_Disagree,None,0,<10,51 - 200 Miles,"Personal motor vehicle (car, motorcycle, truck, etc.)","Personal motor vehicle (car, motorcycle, truck, etc.)",MotorVehicle,NC,Female,Graduate Degree
2_STR,8.22.2014 11:31:39,1_Agree,1_Agree,1_Agree,0_Disagree,0_Disagree,1_Agree,1_Agree,0_Disagree,None,0,<10,51 - 200 Miles,I do not commute to work or school,I do not commute to work or school,Other,NC,Male,Community College
2_STR,8.7.2014 12:37:40,1_Agree,1_Agree,1_Agree,0_Disagree,0_Disagree,1_Agree,1_Agree,0_Disagree,Less than 10 miles,10,<10,Less than 50 miles,"Public transport (bus, school bus, train, etc.)","Public transport (bus, school bus, train, etc.)",Other,NC,Male,4-Year College
2_STR,8.7.2014 16:32:24,1_Agree,1_Agree,1_Agree,0_Disagree,0_Disagree,1_Agree,1_Agree,0_Disagree,11 - 50 miles,50,>10,Less than 50 miles,Bicycle,Bicycle,Other,NC,Female,4-Year College
2_STR,8.7.2014 18:27:40,1_Agree,1_Agree,1_Agree,0_Disagree,0_Disagree,1_Agree,1_Agree,0_Disagree,More than 50 miles,100,>10,More than 200 Miles,"Personal motor vehicle (car, motorcycle, truck, etc.)","Personal motor vehicle (car, motorcycle, truck, etc.)",MotorVehicle,NC,Male,Community College
1_None,7.30.2014 7:46:37,1_Agree,1_Agree,1_Agree,0_Disagree,0_Disagree,1_Agree,1_Agree,0_Disagree,11 - 50 miles,50,>10,51 - 200 Miles,"Personal motor vehicle (car, motorcycle, truck, etc.)","Personal motor vehicle (car, motorcycle, truck, etc.)",MotorVehicle,NC,Male,Graduate Degree
1_None,8.20.2014 9:24:30,1_Agree,1_Agree,1_Agree,0_Disagree,0_Disagree,1_Agree,1_Agree,0_Disagree,More than 50 miles,100,>10,More than 200 Miles,"Personal motor vehicle (car, motorcycle, truck, etc.)","Personal motor vehicle (car, motorcycle, truck, etc.)",MotorVehicle,NC,Female,4-Year College
1_None,8.28.2014 16:48:30,1_Agree,1_Agree,1_Agree,0_Disagree,0_Disagree,1_Agree,1_Agree,0_Disagree,11 - 50 miles,50,>10,51 - 200 Miles,"Personal motor vehicle (car, motorcycle, truck, etc.)","Personal motor vehicle (car, motorcycle, truck, etc.)",MotorVehicle,NC,Female,4-Year College
1_None,8.7.2014 12:54:22,1_Agree,1_Agree,1_Agree,0_Disagree,0_Disagree,1_Agree,1_Agree,0_Disagree,More than 50 miles,100,>10,More than 200 Miles,"Personal motor vehicle (car, motorcycle, truck, etc.)","Personal motor vehicle (car, motorcycle, truck, etc.)",MotorVehicle,NC,Female,Graduate Degree
1_None,8.8.2014 9:24:28,1_Agree,1_Agree,1_Agree,0_Disagree,0_Disagree,1_Agree,1_Agree,0_Disagree,None,0,<10,51 - 200 Miles,"Personal motor vehicle (car, motorcycle, truck, etc.)","Personal motor vehicle (car, motorcycle, truck, etc.)",MotorVehicle,NC,Male,High School
4_BMUFL,7.30.2014 7:28:03,0_Disagree,1_Agree,1_Agree,0_Disagree,0_Disagree,1_Agree,1_Agree,0_Disagree,None,0,<10,Less than 50 miles,I do not commute to work or school,I do not commute to work or school,Other,NC,Female,4-Year College
4_BMUFL,7.30.2014 9:57:40,0_Disagree,1_Agree,1_Agree,0_Disagree,0_Disagree,1_Agree,1_Agree,0_Disagree,Less than 10 miles,10,<10,51 - 200 Miles,"Personal motor vehicle (car, motorcycle, truck, etc.)","Personal motor vehicle (car, motorcycle, truck, etc.)",MotorVehicle,NC,Male,Graduate Degree
4_BMUFL,8.18.2014 16:42:28,0_Disagree,1_Agree,1_Agree,0_Disagree,0_Disagree,1_Agree,1_Agree,0_Disagree,None,0,<10,Less than 50 miles,"More than one type of transport (for example, bicycle and bus)","More than one type of transport (for example, bicycle and bus)",Other,NC,Female,Graduate Degree
4_BMUFL,8.19.2014 17:20:37,0_Disagree,1_Agree,1_Agree,0_Disagree,0_Disagree,1_Agree,1_Agree,0_Disagree,11 - 50 miles,50,>10,51 - 200 Miles,"Personal motor vehicle (car, motorcycle, truck, etc.)","Personal motor vehicle (car, motorcycle, truck, etc.)",MotorVehicle,NC,Female,Community College
4_BMUFL,8.7.2014 14:53:53,0_Disagree,1_Agree,1_Agree,0_Disagree,0_Disagree,1_Agree,1_Agree,0_Disagree,More than 50 miles,100,>10,51 - 200 Miles,"Personal motor vehicle (car, motorcycle, truck, etc.)","Personal motor vehicle (car, motorcycle, truck, etc.)",MotorVehicle,NC,Male,Graduate Degree
4_BMUFL,8.7.2014 17:25:39,0_Disagree,1_Agree,1_Agree,0_Disagree,0_Disagree,1_Agree,1_Agree,0_Disagree,None,0,<10,51 - 200 Miles,"Personal motor vehicle (car, motorcycle, truck, etc.)","Personal motor vehicle (car, motorcycle, truck, etc.)",MotorVehicle,NC,Female,4-Year College
4_BMUFL,8.7.2014 23:54:21,0_Disagree,1_Agree,1_Agree,0_Disagree,0_Disagree,1_Agree,1_Agree,0_Disagree,11 - 50 miles,50,>10,None,"More than one type of transport (for example, bicycle and bus)","More than one type of transport (for example, bicycle and bus)",Other,NC,Female,Community College
4_BMUFL,8.8.2014 13:39:12,0_Disagree,1_Agree,1_Agree,0_Disagree,0_Disagree,1_Agree,1_Agree,0_Disagree,More than 50 miles,100,>10,More than 200 Miles,"Personal motor vehicle (car, motorcycle, truck, etc.)","Personal motor vehicle (car, motorcycle, truck, etc.)",MotorVehicle,NC,Male,Graduate Degree
4_BMUFL,8.8.2014 8:07:13,0_Disagree,1_Agree,1_Agree,0_Disagree,0_Disagree,1_Agree,1_Agree,0_Disagree,More than 50 miles,100,>10,51 - 200 Miles,I do not commute to work or school,I do not commute to work or school,Other,NC,Male,4-Year College
4_BMUFL,8.8.2014 9:18:18,0_Disagree,1_Agree,1_Agree,0_Disagree,0_Disagree,1_Agree,1_Agree,0_Disagree,None,0,<10,51 - 200 Miles,"Personal motor vehicle (car, motorcycle, truck, etc.)","Personal motor vehicle (car, motorcycle, truck, etc.)",MotorVehicle,NC,Male,4-Year College
3_SLM,7.14.2014 15:19:24,0_Disagree,1_Agree,1_Agree,0_Disagree,0_Disagree,1_Agree,1_Agree,0_Disagree,11 - 50 miles,50,>10,51 - 200 Miles,"Personal motor vehicle (car, motorcycle, truck, etc.)","Personal motor vehicle (car, motorcycle, truck, etc.)",MotorVehicle,NC,Female,Graduate Degree
3_SLM,7.22.2014 13:36:07,0_Disagree,1_Agree,1_Agree,0_Disagree,0_Disagree,1_Agree,1_Agree,0_Disagree,Less than 10 miles,10,<10,51 - 200 Miles,"Personal motor vehicle (car, motorcycle, truck, etc.)","Personal motor vehicle (car, motorcycle, truck, etc.)",MotorVehicle,NC,Male,4-Year College
3_SLM,8.1.2014 17:11:11,0_Disagree,1_Agree,1_Agree,0_Disagree,0_Disagree,1_Agree,1_Agree,0_Disagree,None,0,<10,51 - 200 Miles,"Personal motor vehicle (car, motorcycle, truck, etc.)","Personal motor vehicle (car, motorcycle, truck, etc.)",MotorVehicle,NC,Female,Graduate Degree
3_SLM,8.19.2014 15:17:11,0_Disagree,1_Agree,1_Agree,0_Disagree,0_Disagree,1_Agree,1_Agree,0_Disagree,More than 50 miles,100,>10,More than 200 Miles,"Personal motor vehicle (car, motorcycle, truck, etc.)","Personal motor vehicle (car, motorcycle, truck, etc.)",MotorVehicle,NC,Male,4-Year College
3_SLM,8.6.2014 17:29:31,0_Disagree,1_Agree,1_Agree,0_Disagree,0_Disagree,1_Agree,1_Agree,0_Disagree,11 - 50 miles,50,>10,Less than 50 miles,"More than one type of transport (for example, bicycle and bus)","More than one type of transport (for example, bicycle and bus)",Other,NC,Male,4-Year College
3_SLM,8.7.2014 12:08:24,0_Disagree,1_Agree,1_Agree,0_Disagree,0_Disagree,1_Agree,1_Agree,0_Disagree,11 - 50 miles,50,>10,Less than 50 miles,Bicycle,Bicycle,Other,NC,Female,Graduate Degree
3_SLM,8.7.2014 16:41:31,0_Disagree,1_Agree,1_Agree,0_Disagree,0_Disagree,1_Agree,1_Agree,0_Disagree,More than 50 miles,100,>10,More than 200 Miles,"Personal motor vehicle (car, motorcycle, truck, etc.)","Personal motor vehicle (car, motorcycle, truck, etc.)",MotorVehicle,NC,Male,Graduate Degree
3_SLM,8.7.2014 21:12:42,0_Disagree,1_Agree,1_Agree,0_Disagree,0_Disagree,1_Agree,1_Agree,0_Disagree,Less than 10 miles,10,<10,Less than 50 miles,"Personal motor vehicle (car, motorcycle, truck, etc.)","Personal motor vehicle (car, motorcycle, truck, etc.)",MotorVehicle,NC,Female,Graduate Degree
3_SLM,8.7.2014 22:36:59,0_Disagree,1_Agree,1_Agree,0_Disagree,0_Disagree,1_Agree,1_Agree,0_Disagree,More than 50 miles,100,>10,Less than 50 miles,I do not commute to work or school,I do not commute to work or school,Other,NC,Male,4-Year College
3_SLM,8.8.2014 16:47:21,0_Disagree,1_Agree,1_Agree,0_Disagree,0_Disagree,1_Agree,1_Agree,0_Disagree,11 - 50 miles,50,>10,Less than 50 miles,"Personal motor vehicle (car, motorcycle, truck, etc.)","Personal motor vehicle (car, motorcycle, truck, etc.)",MotorVehicle,NC,Male,Graduate Degree
3_SLM,8.8.2014 21:53:33,0_Disagree,1_Agree,1_Agree,0_Disagree,0_Disagree,1_Agree,1_Agree,0_Disagree,More than 50 miles,100,>10,Less than 50 miles,I do not commute to work or school,I do not commute to work or school,Other,NC,Male,4-Year College
2_STR,8.10.2014 17:20:27,0_Disagree,1_Agree,1_Agree,0_Disagree,0_Disagree,1_Agree,1_Agree,0_Disagree,None,0,<10,None,"Personal motor vehicle (car, motorcycle, truck, etc.)","Personal motor vehicle (car, motorcycle, truck, etc.)",MotorVehicle,NC,Female,4-Year College
2_STR,8.10.2014 21:15:46,0_Disagree,1_Agree,1_Agree,0_Disagree,0_Disagree,1_Agree,1_Agree,0_Disagree,More than 50 miles,100,>10,Less than 50 miles,"More than one type of transport (for example, bicycle and bus)","More than one type of transport (for example, bicycle and bus)",Other,NC,Male,4-Year College
2_STR,8.19.2014 15:36:50,0_Disagree,1_Agree,1_Agree,0_Disagree,0_Disagree,1_Agree,1_Agree,0_Disagree,More than 50 miles,100,>10,51 - 200 Miles,"Personal motor vehicle (car, motorcycle, truck, etc.)","Personal motor vehicle (car, motorcycle, truck, etc.)",MotorVehicle,NC,Male,4-Year College
2_STR,8.20.2014 7:04:24,0_Disagree,1_Agree,1_Agree,0_Disagree,0_Disagree,1_Agree,1_Agree,0_Disagree,None,0,<10,51 - 200 Miles,Walk,Walk,Other,NC,Female,4-Year College
2_STR,8.28.2014 15:59:42,0_Disagree,1_Agree,1_Agree,0_Disagree,0_Disagree,1_Agree,1_Agree,0_Disagree,11 - 50 miles,50,>10,51 - 200 Miles,"Personal motor vehicle (car, motorcycle, truck, etc.)","Personal motor vehicle (car, motorcycle, truck, etc.)",MotorVehicle,NC,Female,4-Year College
2_STR,8.28.2014 20:53:20,0_Disagree,1_Agree,1_Agree,0_Disagree,0_Disagree,1_Agree,1_Agree,0_Disagree,More than 50 miles,100,>10,51 - 200 Miles,I do not commute to work or school,I do not commute to work or school,Other,NC,Male,Graduate Degree
2_STR,8.28.2014 22:46:50,0_Disagree,1_Agree,1_Agree,0_Disagree,0_Disagree,1_Agree,1_Agree,0_Disagree,None,0,<10,Less than 50 miles,I do not commute to work or school,I do not commute to work or school,Other,NC,Female,4-Year College
2_STR,8.7.2014 1:05:37,0_Disagree,1_Agree,1_Agree,0_Disagree,0_Disagree,1_Agree,1_Agree,0_Disagree,11 - 50 miles,50,>10,Less than 50 miles,"Personal motor vehicle (car, motorcycle, truck, etc.)","Personal motor vehicle (car, motorcycle, truck, etc.)",MotorVehicle,NC,Male,4-Year College
2_STR,8.7.2014 10:27:03,0_Disagree,1_Agree,1_Agree,0_Disagree,0_Disagree,1_Agree,1_Agree,0_Disagree,11 - 50 miles,50,>10,51 - 200 Miles,"Personal motor vehicle (car, motorcycle, truck, etc.)","Personal motor vehicle (car, motorcycle, truck, etc.)",MotorVehicle,NC,Female,Graduate Degree
2_STR,8.7.2014 12:54:37,0_Disagree,1_Agree,1_Agree,0_Disagree,0_Disagree,1_Agree,1_Agree,0_Disagree,Less than 10 miles,10,<10,Less than 50 miles,"Personal motor vehicle (car, motorcycle, truck, etc.)","Personal motor vehicle (car, motorcycle, truck, etc.)",MotorVehicle,NC,Female,4-Year College
2_STR,8.7.2014 14:18:04,0_Disagree,1_Agree,1_Agree,0_Disagree,0_Disagree,1_Agree,1_Agree,0_Disagree,None,0,<10,51 - 200 Miles,"Personal motor vehicle (car, motorcycle, truck, etc.)","Personal motor vehicle (car, motorcycle, truck, etc.)",MotorVehicle,NC,Female,4-Year College
2_STR,9.2.2014 23:08:38,0_Disagree,1_Agree,1_Agree,0_Disagree,0_Disagree,1_Agree,1_Agree,0_Disagree,None,0,<10,Less than 50 miles,"Personal motor vehicle (car, motorcycle, truck, etc.)","Personal motor vehicle (car, motorcycle, truck, etc.)",MotorVehicle,NC,Female,Graduate Degree
1_None,7.14.2014 22:40:27,0_Disagree,1_Agree,1_Agree,0_Disagree,0_Disagree,1_Agree,1_Agree,0_Disagree,11 - 50 miles,50,>10,More than 200 Miles,"Personal motor vehicle (car, motorcycle, truck, etc.)","Personal motor vehicle (car, motorcycle, truck, etc.)",MotorVehicle,NC,Female,4-Year College
1_None,7.17.2014 20:46:24,0_Disagree,1_Agree,1_Agree,0_Disagree,0_Disagree,1_Agree,1_Agree,0_Disagree,11 - 50 miles,50,>10,Less than 50 miles,I do not commute to work or school,I do not commute to work or school,Other,NC,Female,Graduate Degree
1_None,7.30.2014 10:10:37,0_Disagree,1_Agree,1_Agree,0_Disagree,0_Disagree,1_Agree,1_Agree,0_Disagree,None,0,<10,51 - 200 Miles,"Personal motor vehicle (car, motorcycle, truck, etc.)","Personal motor vehicle (car, motorcycle, truck, etc.)",MotorVehicle,NC,Female,High School
1_None,8.19.2014 13:11:49,0_Disagree,1_Agree,1_Agree,0_Disagree,0_Disagree,1_Agree,1_Agree,0_Disagree,Less than 10 miles,10,<10,More than 200 Miles,"Personal motor vehicle (car, motorcycle, truck, etc.)","Personal motor vehicle (car, motorcycle, truck, etc.)",MotorVehicle,NC,Male,Graduate Degree
1_None,8.19.2014 22:28:55,0_Disagree,1_Agree,1_Agree,0_Disagree,0_Disagree,1_Agree,1_Agree,0_Disagree,More than 50 miles,100,>10,51 - 200 Miles,"Personal motor vehicle (car, motorcycle, truck, etc.)","Personal motor vehicle (car, motorcycle, truck, etc.)",MotorVehicle,NC,Female,4-Year College
1_None,8.20.2014 11:22:53,0_Disagree,1_Agree,1_Agree,0_Disagree,0_Disagree,1_Agree,1_Agree,0_Disagree,More than 50 miles,100,>10,51 - 200 Miles,I do not commute to work or school,I do not commute to work or school,Other,NC,Male,4-Year College
1_None,8.20.2014 9:58:41,0_Disagree,1_Agree,1_Agree,0_Disagree,0_Disagree,1_Agree,1_Agree,0_Disagree,More than 50 miles,100,>10,51 - 200 Miles,"Personal motor vehicle (car, motorcycle, truck, etc.)","Personal motor vehicle (car, motorcycle, truck, etc.)",MotorVehicle,NC,Male,Graduate Degree
1_None,8.28.2014 12:51:02,0_Disagree,1_Agree,1_Agree,0_Disagree,0_Disagree,1_Agree,1_Agree,0_Disagree,Less than 10 miles,10,<10,Less than 50 miles,"More than one type of transport (for example, bicycle and bus)","More than one type of transport (for example, bicycle and bus)",Other,NC,Female,Graduate Degree
1_None,8.28.2014 12:54:12,0_Disagree,1_Agree,1_Agree,0_Disagree,0_Disagree,1_Agree,1_Agree,0_Disagree,None,0,<10,51 - 200 Miles,I do not commute to work or school,I do not commute to work or school,Other,NC,Male,Graduate Degree
1_None,8.28.2014 15:47:49,0_Disagree,1_Agree,1_Agree,0_Disagree,0_Disagree,1_Agree,1_Agree,0_Disagree,Less than 10 miles,10,<10,Less than 50 miles,"Personal motor vehicle (car, motorcycle, truck, etc.)","Personal motor vehicle (car, motorcycle, truck, etc.)",MotorVehicle,NC,Female,Graduate Degree
1_None,8.28.2014 16:49:32,0_Disagree,1_Agree,1_Agree,0_Disagree,0_Disagree,1_Agree,1_Agree,0_Disagree,Less than 10 miles,10,<10,Less than 50 miles,"Personal motor vehicle (car, motorcycle, truck, etc.)","Personal motor vehicle (car, motorcycle, truck, etc.)",MotorVehicle,NC,Female,4-Year College
1_None,8.7.2014 11:36:28,0_Disagree,1_Agree,1_Agree,0_Disagree,0_Disagree,1_Agree,1_Agree,0_Disagree,11 - 50 miles,50,>10,51 - 200 Miles,"Personal motor vehicle (car, motorcycle, truck, etc.)","Personal motor vehicle (car, motorcycle, truck, etc.)",MotorVehicle,NC,Male,4-Year College
1_None,8.7.2014 23:48:22,0_Disagree,1_Agree,1_Agree,0_Disagree,0_Disagree,1_Agree,1_Agree,0_Disagree,11 - 50 miles,50,>10,51 - 200 Miles,"Personal motor vehicle (car, motorcycle, truck, etc.)","Personal motor vehicle (car, motorcycle, truck, etc.)",MotorVehicle,NC,Male,Graduate Degree
1_None,8.8.2014 0:16:36,0_Disagree,1_Agree,1_Agree,0_Disagree,0_Disagree,1_Agree,1_Agree,0_Disagree,Less than 10 miles,10,<10,51 - 200 Miles,I do not commute to work or school,I do not commute to work or school,Other,NC,Female,Graduate Degree
1_None,8.8.2014 11:19:33,0_Disagree,1_Agree,1_Agree,0_Disagree,0_Disagree,1_Agree,1_Agree,0_Disagree,Less than 10 miles,10,<10,51 - 200 Miles,"Personal motor vehicle (car, motorcycle, truck, etc.)","Personal motor vehicle (car, motorcycle, truck, etc.)",MotorVehicle,NC,Female,Graduate Degree
1_None,8.8.2014 13:08:29,0_Disagree,1_Agree,1_Agree,0_Disagree,0_Disagree,1_Agree,1_Agree,0_Disagree,11 - 50 miles,50,>10,51 - 200 Miles,"Personal motor vehicle (car, motorcycle, truck, etc.)","Personal motor vehicle (car, motorcycle, truck, etc.)",MotorVehicle,NC,Male,4-Year College
1_None,9.17.2014 11:36:50,0_Disagree,1_Agree,1_Agree,0_Disagree,0_Disagree,1_Agree,1_Agree,0_Disagree,None,0,<10,51 - 200 Miles,"Personal motor vehicle (car, motorcycle, truck, etc.)","Personal motor vehicle (car, motorcycle, truck, etc.)",MotorVehicle,NC,Male,4-Year College
1_None,8.7.2014 11:18:38,0_Disagree,1_Agree,1_Agree,0_Disagree,0_Disagree,1_Agree,1_Agree,0_Disagree,11 - 50 miles,50,>10,Less than 50 miles,"More than one type of transport (for example, bicycle and bus)","More than one type of transport (for example, bicycle and bus)",Other,ND,Male,4-Year College
4_BMUFL,8.6.2014 19:07:13,0_Disagree,1_Agree,1_Agree,0_Disagree,0_Disagree,1_Agree,1_Agree,0_Disagree,11 - 50 miles,50,>10,51 - 200 Miles,"Personal motor vehicle (car, motorcycle, truck, etc.)","Personal motor vehicle (car, motorcycle, truck, etc.)",MotorVehicle,NE,Female,4-Year College
4_BMUFL,8.9.2014 14:17:36,0_Disagree,1_Agree,1_Agree,0_Disagree,0_Disagree,1_Agree,1_Agree,0_Disagree,11 - 50 miles,50,>10,Less than 50 miles,I do not commute to work or school,I do not commute to work or school,Other,NE,Female,4-Year College
4_BMUFL,8.10.2014 22:01:28,0_Disagree,1_Agree,1_Agree,0_Disagree,0_Disagree,1_Agree,1_Agree,0_Disagree,None,0,<10,Less than 50 miles,"Personal motor vehicle (car, motorcycle, truck, etc.)","Personal motor vehicle (car, motorcycle, truck, etc.)",MotorVehicle,NJ,Female,Graduate Degree
2_STR,8.6.2014 17:30:56,0_Disagree,1_Agree,1_Agree,0_Disagree,0_Disagree,1_Agree,1_Agree,0_Disagree,More than 50 miles,100,>10,Less than 50 miles,Bicycle,Bicycle,Other,NJ,,
3_SLM,8.11.2014 10:42:15,1_Agree,1_Agree,1_Agree,0_Disagree,0_Disagree,1_Agree,1_Agree,0_Disagree,More than 50 miles,100,>10,More than 200 Miles,"Personal motor vehicle (car, motorcycle, truck, etc.)","Personal motor vehicle (car, motorcycle, truck, etc.)",MotorVehicle,NM,Male,Graduate Degree
4_BMUFL,8.6.2014 20:03:01,0_Disagree,1_Agree,1_Agree,0_Disagree,0_Disagree,1_Agree,1_Agree,0_Disagree,More than 50 miles,100,>10,51 - 200 Miles,I do not commute to work or school,I do not commute to work or school,Other,NM,Male,4-Year College
3_SLM,8.8.2014 21:27:34,0_Disagree,1_Agree,1_Agree,0_Disagree,0_Disagree,1_Agree,1_Agree,0_Disagree,More than 50 miles,100,>10,Less than 50 miles,Bicycle,Bicycle,Other,NM,Male,Graduate Degree
1_None,8.8.2014 19:10:36,0_Disagree,1_Agree,1_Agree,0_Disagree,0_Disagree,1_Agree,1_Agree,0_Disagree,More than 50 miles,100,>10,Less than 50 miles,I do not commute to work or school,I do not commute to work or school,Other,NM,Male,Graduate Degree
4_BMUFL,8.9.2014 1:37:00,0_Disagree,1_Agree,1_Agree,0_Disagree,0_Disagree,1_Agree,1_Agree,0_Disagree,More than 50 miles,100,>10,None,Bicycle,Bicycle,Other,NY,,4-Year College
2_STR,7.18.2014 8:43:36,0_Disagree,1_Agree,1_Agree,0_Disagree,0_Disagree,1_Agree,1_Agree,0_Disagree,11 - 50 miles,50,>10,None,Bicycle,Bicycle,Other,NY,Male,Community College
2_STR,9.9.2014 10:41:18,0_Disagree,1_Agree,1_Agree,0_Disagree,0_Disagree,1_Agree,1_Agree,0_Disagree,More than 50 miles,100,>10,Less than 50 miles,Bicycle,Bicycle,Other,NY,Male,4-Year College
1_None,8.6.2014 18:32:37,0_Disagree,1_Agree,1_Agree,0_Disagree,0_Disagree,1_Agree,1_Agree,0_Disagree,More than 50 miles,100,>10,None,Bicycle,Bicycle,Other,NY,Male,Graduate Degree
1_None,8.6.2014 20:00:56,0_Disagree,1_Agree,1_Agree,0_Disagree,0_Disagree,1_Agree,1_Agree,0_Disagree,11 - 50 miles,50,>10,None,"More than one type of transport (for example, bicycle and bus)","More than one type of transport (for example, bicycle and bus)",Other,NY,Male,4-Year College
4_BMUFL,8.13.2014 8:43:52,0_Disagree,1_Agree,1_Agree,0_Disagree,0_Disagree,1_Agree,1_Agree,0_Disagree,Less than 10 miles,10,<10,51 - 200 Miles,"Personal motor vehicle (car, motorcycle, truck, etc.)","Personal motor vehicle (car, motorcycle, truck, etc.)",MotorVehicle,OH,Male,Community College
4_BMUFL,8.13.2014 9:50:30,0_Disagree,1_Agree,1_Agree,0_Disagree,0_Disagree,1_Agree,1_Agree,0_Disagree,None,0,<10,51 - 200 Miles,I do not commute to work or school,I do not commute to work or school,Other,OH,Male,4-Year College
4_BMUFL,8.8.2014 9:34:39,0_Disagree,1_Agree,1_Agree,0_Disagree,0_Disagree,1_Agree,1_Agree,0_Disagree,More than 50 miles,100,>10,51 - 200 Miles,"Personal motor vehicle (car, motorcycle, truck, etc.)","Personal motor vehicle (car, motorcycle, truck, etc.)",MotorVehicle,OH,Male,4-Year College
1_None,7.14.2014 17:25:23,0_Disagree,1_Agree,1_Agree,0_Disagree,0_Disagree,1_Agree,1_Agree,0_Disagree,Less than 10 miles,10,<10,None,Bicycle,Bicycle,Other,OH,Female,Graduate Degree
1_None,8.12.2014 19:58:52,0_Disagree,1_Agree,1_Agree,0_Disagree,0_Disagree,1_Agree,1_Agree,0_Disagree,None,0,<10,Less than 50 miles,I do not commute to work or school,I do not commute to work or school,Other,OH,Male,Graduate Degree
1_None,8.7.2014 14:01:10,0_Disagree,1_Agree,1_Agree,0_Disagree,0_Disagree,1_Agree,1_Agree,0_Disagree,11 - 50 miles,50,>10,51 - 200 Miles,"Personal motor vehicle (car, motorcycle, truck, etc.)","Personal motor vehicle (car, motorcycle, truck, etc.)",MotorVehicle,OH,Male,High School
1_None,9.8.2014 17:49:26,0_Disagree,1_Agree,1_Agree,0_Disagree,0_Disagree,1_Agree,1_Agree,0_Disagree,11 - 50 miles,50,>10,Less than 50 miles,Bicycle,Bicycle,Other,OH,Male,4-Year College
1_None,8.7.2014 19:11:47,0_Disagree,1_Agree,1_Agree,0_Disagree,0_Disagree,1_Agree,1_Agree,0_Disagree,Less than 10 miles,10,<10,More than 200 Miles,"Personal motor vehicle (car, motorcycle, truck, etc.)","Personal motor vehicle (car, motorcycle, truck, etc.)",MotorVehicle,OK,Female,Graduate Degree
3_SLM,8.6.2014 17:16:28,1_Agree,1_Agree,1_Agree,0_Disagree,0_Disagree,1_Agree,1_Agree,0_Disagree,11 - 50 miles,50,>10,Less than 50 miles,Bicycle,Bicycle,Other,OR,Male,Community College
3_SLM,8.7.2014 15:13:03,0_Disagree,1_Agree,1_Agree,0_Disagree,0_Disagree,1_Agree,1_Agree,0_Disagree,11 - 50 miles,50,>10,None,Bicycle,Bicycle,Other,OR,Male,Community College
1_None,8.7.2014 2:08:03,0_Disagree,1_Agree,1_Agree,0_Disagree,0_Disagree,1_Agree,1_Agree,0_Disagree,11 - 50 miles,50,>10,Less than 50 miles,Bicycle,Bicycle,Other,OR,Male,Community College
4_BMUFL,8.6.2014 20:18:45,1_Agree,1_Agree,1_Agree,0_Disagree,0_Disagree,1_Agree,1_Agree,0_Disagree,More than 50 miles,100,>10,Less than 50 miles,"More than one type of transport (for example, bicycle and bus)","More than one type of transport (for example, bicycle and bus)",Other,PA,Male,Graduate Degree
3_SLM,8.14.2014 11:46:04,1_Agree,1_Agree,1_Agree,0_Disagree,0_Disagree,1_Agree,1_Agree,0_Disagree,11 - 50 miles,50,>10,Less than 50 miles,Bicycle,Bicycle,Other,PA,Female,4-Year College
4_BMUFL,8.7.2014 2:19:23,0_Disagree,1_Agree,1_Agree,0_Disagree,0_Disagree,1_Agree,1_Agree,0_Disagree,11 - 50 miles,50,>10,More than 200 Miles,"Personal motor vehicle (car, motorcycle, truck, etc.)","Personal motor vehicle (car, motorcycle, truck, etc.)",MotorVehicle,PA,Male,Community College
3_SLM,8.7.2014 11:36:50,0_Disagree,1_Agree,1_Agree,0_Disagree,0_Disagree,1_Agree,1_Agree,0_Disagree,Less than 10 miles,10,<10,51 - 200 Miles,My car with kids in the back seat.,"Personal motor vehicle (car, motorcycle, truck, etc.)",MotorVehicle,PA,Male,4-Year College
3_SLM,8.7.2014 20:15:57,0_Disagree,1_Agree,1_Agree,0_Disagree,0_Disagree,1_Agree,1_Agree,0_Disagree,11 - 50 miles,50,>10,Less than 50 miles,Bicycle,Bicycle,Other,PA,Female,4-Year College
2_STR,8.10.2014 21:13:26,0_Disagree,1_Agree,1_Agree,0_Disagree,0_Disagree,1_Agree,1_Agree,0_Disagree,More than 50 miles,100,>10,51 - 200 Miles,I do not commute to work or school,I do not commute to work or school,Other,PA,Male,4-Year College
2_STR,8.18.2014 18:42:13,0_Disagree,1_Agree,1_Agree,0_Disagree,0_Disagree,1_Agree,1_Agree,0_Disagree,More than 50 miles,100,>10,Less than 50 miles,Bicycle,Bicycle,Other,PA,Male,Graduate Degree
2_STR,8.7.2014 17:28:07,0_Disagree,1_Agree,1_Agree,0_Disagree,0_Disagree,1_Agree,1_Agree,0_Disagree,11 - 50 miles,50,>10,Less than 50 miles,Bicycle,Bicycle,Other,PA,Male,High School
2_STR,8.28.2014 22:23:33,1_Agree,1_Agree,1_Agree,0_Disagree,0_Disagree,1_Agree,1_Agree,0_Disagree,More than 50 miles,100,>10,More than 200 Miles,"Personal motor vehicle (car, motorcycle, truck, etc.)","Personal motor vehicle (car, motorcycle, truck, etc.)",MotorVehicle,SC,Male,4-Year College
2_STR,8.28.2014 13:32:43,0_Disagree,1_Agree,1_Agree,0_Disagree,0_Disagree,1_Agree,1_Agree,0_Disagree,11 - 50 miles,50,>10,51 - 200 Miles,"Personal motor vehicle (car, motorcycle, truck, etc.)","Personal motor vehicle (car, motorcycle, truck, etc.)",MotorVehicle,SC,Male,High School
2_STR,8.6.2014 21:46:53,1_Agree,1_Agree,1_Agree,0_Disagree,0_Disagree,1_Agree,1_Agree,0_Disagree,11 - 50 miles,50,>10,51 - 200 Miles,"More than one type of transport (for example, bicycle and bus)","More than one type of transport (for example, bicycle and bus)",Other,TX,Male,Graduate Degree
3_SLM,8.6.2014 18:40:00,0_Disagree,1_Agree,1_Agree,0_Disagree,0_Disagree,1_Agree,1_Agree,0_Disagree,11 - 50 miles,50,>10,Less than 50 miles,Bicycle,Bicycle,Other,TX,Female,Graduate Degree
3_SLM,8.7.2014 16:40:45,0_Disagree,1_Agree,1_Agree,0_Disagree,0_Disagree,1_Agree,1_Agree,0_Disagree,11 - 50 miles,50,>10,Less than 50 miles,Bicycle,Bicycle,Other,TX,Male,4-Year College
3_SLM,8.8.2014 13:03:43,0_Disagree,1_Agree,1_Agree,0_Disagree,0_Disagree,1_Agree,1_Agree,0_Disagree,More than 50 miles,100,>10,Less than 50 miles,Bicycle,Bicycle,Other,TX,Male,High School
2_STR,8.7.2014 15:02:56,0_Disagree,1_Agree,1_Agree,0_Disagree,0_Disagree,1_Agree,1_Agree,0_Disagree,More than 50 miles,100,>10,More than 200 Miles,"Personal motor vehicle (car, motorcycle, truck, etc.)","Personal motor vehicle (car, motorcycle, truck, etc.)",MotorVehicle,TX,Male,4-Year College
1_None,8.28.2014 20:26:27,0_Disagree,1_Agree,1_Agree,0_Disagree,0_Disagree,1_Agree,1_Agree,0_Disagree,Less than 10 miles,10,<10,51 - 200 Miles,I do not commute to work or school,I do not commute to work or school,Other,TX,Female,Graduate Degree
1_None,8.6.2014 17:45:03,0_Disagree,1_Agree,1_Agree,0_Disagree,0_Disagree,1_Agree,1_Agree,0_Disagree,11 - 50 miles,50,>10,51 - 200 Miles,"Personal motor vehicle (car, motorcycle, truck, etc.)","Personal motor vehicle (car, motorcycle, truck, etc.)",MotorVehicle,TX,Male,Graduate Degree
3_SLM,8.8.2014 18:35:36,0_Disagree,1_Agree,1_Agree,0_Disagree,0_Disagree,1_Agree,1_Agree,0_Disagree,None,0,<10,Less than 50 miles,"Personal motor vehicle (car, motorcycle, truck, etc.)","Personal motor vehicle (car, motorcycle, truck, etc.)",MotorVehicle,VA,Female,Graduate Degree
1_None,8.8.2014 15:10:10,0_Disagree,1_Agree,1_Agree,0_Disagree,0_Disagree,1_Agree,1_Agree,0_Disagree,More than 50 miles,100,>10,Less than 50 miles,Bicycle,Bicycle,Other,VA,Male,Graduate Degree
2_STR,8.6.2014 19:05:08,0_Disagree,1_Agree,1_Agree,0_Disagree,0_Disagree,1_Agree,1_Agree,0_Disagree,More than 50 miles,100,>10,Less than 50 miles,Bicycle,Bicycle,Other,VT,Male,Graduate Degree
2_STR,8.6.2014 17:11:29,1_Agree,1_Agree,1_Agree,0_Disagree,0_Disagree,1_Agree,1_Agree,0_Disagree,11 - 50 miles,50,>10,Less than 50 miles,"More than one type of transport (for example, bicycle and bus)","More than one type of transport (for example, bicycle and bus)",Other,WA,Female,Graduate Degree
1_None,8.6.2014 17:29:04,1_Agree,1_Agree,1_Agree,0_Disagree,0_Disagree,1_Agree,1_Agree,0_Disagree,11 - 50 miles,50,>10,Less than 50 miles,Bicycle,Bicycle,Other,WA,Male,4-Year College
4_BMUFL,8.12.2014 18:34:11,0_Disagree,1_Agree,1_Agree,0_Disagree,0_Disagree,1_Agree,1_Agree,0_Disagree,11 - 50 miles,50,>10,Less than 50 miles,"Public transport (bus, school bus, train, etc.)","Public transport (bus, school bus, train, etc.)",Other,WA,Male,Graduate Degree
4_BMUFL,8.7.2014 2:40:59,0_Disagree,1_Agree,1_Agree,0_Disagree,0_Disagree,1_Agree,1_Agree,0_Disagree,11 - 50 miles,50,>10,Less than 50 miles,Bicycle,Bicycle,Other,WA,Male,Graduate Degree
2_STR,8.28.2014 13:53:15,0_Disagree,1_Agree,1_Agree,0_Disagree,0_Disagree,1_Agree,1_Agree,0_Disagree,None,0,<10,51 - 200 Miles,I do not commute to work or school,I do not commute to work or school,Other,WA,Female,4-Year College
2_STR,8.6.2014 22:58:37,0_Disagree,1_Agree,1_Agree,0_Disagree,0_Disagree,1_Agree,1_Agree,0_Disagree,11 - 50 miles,50,>10,None,Bicycle,Bicycle,Other,WA,Male,Graduate Degree
[truncated: 42,434 more chars]
